# Supplementary material for: Zoonotic Babesia: A scoping review of the global evidence
Source: PLoS One. 2019 Dec 30;14(12):e0226781. doi: 10.1371/journal.pone.0226781 (PMC6936817; doi:10.1371/journal.pone.0226781)
Supplement: S1 Dataset — (XLSX) [file pone.0226781.s002.xlsx]

## Sheet: Full Dataset
Refid	Author	Title	YearPublished	Journal	Volume	Pages	DOI	Babesiosis DCU_k	language	ArticleType	Babesia not determined	Human - serology	Babesia-Humans -> No babesia spp. found in this study, but would have been speciated if identified. (exclude)	NA	Babesia-Humans -> B. microti	Babesia-Humans -> B. divergens	Babesia-Humans -> B. duncani	Babesia-Humans -> B. venatorum (includes unnamed EU 1-3)	Babesia-Humans -> B. cf microti (microti-like)	Babesia-Humans -> B. divergens-like	Babesia-Humans -> B. sp. KO1	Babesia-Humans -> B. sp. MO1 (unnamed)	Babesia-Humans -> B. sp. WA1 (unnamed)	Babesia-Humans -> B. sp. XXB/HangZhou	Babesia-Humans -> B. sp. WA2 (unnamed)	Babesia-Humans -> B. CA1- type	Babesia-Humans -> B. TW1	Babesia-Humans -> B. crassa-like	Babesia-NOThuman -> Only serology conducted, babesia species not specified, and samples were NOT from humans	Babesia-NOThuman -> Babesia sp not determined AND is NOT isolated from humans	Babesia-NOThuman -> B. odocoilei	Babesia-NOThuman -> B. odocoilei-like	Babesia-NOThuman -> B. venatorum-like	Babesia-NOThuman -> B. bovis	Babesia-NOThuman -> B. canis	Babesia-NOThuman -> B. crassa	Babesia-NOThuman -> B. vesperuginis	Babesia-NOThuman -> B. caballi	Babesia-NOThuman -> B. bigemina	Babesia-NOThuman -> B. rossi	Babesia-NOThuman -> B. vogeli	Babesia-NOThuman -> B. conradae	Babesia-NOThuman -> B. gibsoni	Babesia-NOThuman -> B. rodhaini	Babesia-NOThuman -> B. sp. Coco (unnamed)	Babesia-NOThuman -> B. capreoli	Babesia-NOThuman -> Theileria equi-> formerly Babesia equi	Babesia-NOThuman -> B. sp 1 (Eurasia)	Babesia-NOThuman -> B. sp. 2 (eurasia)
1	Cursino-Santos, J. R.,Singh, M.,Pham, P.,Lobo, C. A.	A novel flow cytometric application discriminates among the effects of chemical inhibitors on various phases of Babesia divergens intraerythrocytic cycle	2017	Cytometry A	91	216-231	10.1002/cyto.a.23062	Diagnostic Tests	English	primary peer-reviewed						B. divergens
2	Akel, T.,Mobarakai, N.	Hematologic manifestations of babesiosis	2017	Ann Clin Microbiol Antimicrob	16	6	10.1186/s12941-017-0179-z	Pathogenesis	English	primary peer-reviewed					B. microti
6	Tolkacz, K.,Bednarska, M.,Alsarraf, M.,Dwuznik, D.,Grzybek, M.,Welc-Faleciak, R.,Behnke, J. M.,Bajer, A.	Prevalence, genetic identity and vertical transmission of Babesia microti in three naturally infected species of vole, Microtus spp. (Cricetidae)	2017	Parasit Vectors	10	66	10.1186/s13071-017-2007-x	Pathogenesis-Epidemiology-Transmission-Babesia Study	English	primary peer-reviewed					B. microti
21	Akoolo, L.,Schlachter, S.,Khan, R.,Alter, L.,Rojtman, A. D.,Gedroic, K.,Bhanot, P.,Parveen, N.	A novel quantitative PCR detects Babesia infection in patients not identified by currently available non-nucleic acid amplification tests	2017	BMC Microbiol	17	16	10.1186/s12866-017-0929-2	Diagnostic Tests	English	primary peer-reviewed					B. microti
27	Zhang, H.,Sun, Y.,Jiang, H.,Huo, X.	Prevalence of Severe Febrile and Thrombocytopenic Syndrome Virus, Anaplasma spp. and Babesia microti in Hard Ticks (Acari: Ixodidae) from Jiaodong Peninsula, Shandong Province	2017	Vector Borne Zoonotic Dis	17	134-140	10.1089/vbz.2016.1978	Epidemiology-Babesia Study	English	primary peer-reviewed					B. microti
32	Panczuk, A.,Tokarska-Rodak, M.,Koziol-Montewka, M.,Plewik, D.	The incidence of Borrelia burgdorferi, Anaplasma phagocytophilum and Babesia microti coinfections among foresters and farmers in eastern Poland	2016	J Vector Borne Dis	53	348-354		Epidemiology	English	primary peer-reviewed					B. microti
37	Johnson, T. L.,Graham, C. B.,Boegler, K. A.,Cherry, C. C.,Maes, S. E.,Pilgard, M. A.,Hojgaard, A.,Buttke, D. E.,Eisen, R. J.	Prevalence and Diversity of Tick-Borne Pathogens in Nymphal Ixodes scapularis (Acari: Ixodidae) in Eastern National Parks	2017	J Med Entomol	54	742-751	10.1093/jme/tjw213	Epidemiology	English	primary peer-reviewed					B. microti
38	Guru, P. K.,JC, O. Horo,Lehrke, H. D.,Winters, J. L.,Wilson, J. W.	Exchange transfusion for babesiosis when, how, and how long?	2016	Indian J Crit Care Med	20	674-676	10.4103/0972-5229.194017	Pathogenesis	English	primary peer-reviewed					B. microti
39	Chao, L. L.,Yu, W. C.,Shih, C. M.	First detection and molecular identification of Babesia microti in Rattus losea captured from the offshore Kinmen Island of Taiwan	2017	Ticks Tick Borne Dis	8	313-319	10.1016/j.ttbdis.2016.12.005	Epidemiology-Babesia Study	English	primary peer-reviewed					B. microti
44	Wei, F.,Song, M.,Liu, H.,Wang, B.,Wang, S.,Wang, Z.,Ma, H.,Li, Z.,Zeng, Z.,Qian, J.,Liu, Q.	Molecular Detection and Characterization of Zoonotic and Veterinary Pathogens in Ticks from Northeastern China	2016	Front Microbiol	7	1913	10.3389/fmicb.2016.01913	Epidemiology-Babesia Study	English	primary peer-reviewed					B. microti	B. divergens		B. venatorum (includes unnamed EU 1-3)																		B. crassa							B. gibsoni
45	Moritz, E. D.,Winton, C. S.,Tonnetti, L.,Townsend, R. L.,Berardi, V. P.,Hewins, M. E.,Weeks, K. E.,Dodd, R. Y.,Stramer, S. L.	Screening for Babesia microti in the U.S. Blood Supply	2016	N Engl J Med	375	2236-2245	10.1056/NEJMoa1600897	Epidemiology	English	primary peer-reviewed					B. microti
50	Hornok, S.,Szoke, K.,Kovats, D.,Estok, P.,Gorfol, T.,Boldogh, S. A.,Takacs, N.,Kontschan, J.,Foldvari, G.,Barti, L.,Corduneanu, A.,Sandor, A. D.	DNA of Piroplasms of Ruminants and Dogs in Ixodid Bat Ticks	2016	PLoS One	11	e0167735	10.1371/journal.pone.0167735	Epidemiology-Surveillance-Babesia Study	English	primary peer-reviewed								B. venatorum (includes unnamed EU 1-3)																	B. canis	B. crassa	B. vesperuginis
51	Souza, S. S.,Bishop, H. S.,Sprinkle, P.,Qvarnstrom, Y.	Comparison of Babesia microti Real-Time Polymerase Chain Reaction Assays for Confirmatory Diagnosis of Babesiosis	2016	Am J Trop Med Hyg	95	1413-1416	10.4269/ajtmh.16-0406	Diagnostic Tests	English	primary peer-reviewed					B. microti		B. duncani			B. divergens-like		B. sp. MO1 (unnamed)				B. CA1- type
52	Didyk, Y. M.,Blanarova, L.,Pogrebnyak, S.,Akimov, I.,Petko, B.,Vichova, B.	Emergence of tick-borne pathogens (Borrelia burgdorferi sensu lato, Anaplasma phagocytophilum, Ricketsia raoultii and Babesia microti) in the Kyiv urban parks, Ukraine	2017	Ticks Tick Borne Dis	8	219-225	10.1016/j.ttbdis.2016.10.002	Epidemiology	English	primary peer-reviewed					B. microti
57	Chen, M. X.,Ai, L.,Chen, J. H.,Feng, X. Y.,Chen, S. H.,Cai, Y. C.,Lu, Y.,Zhou, X. N.,Chen, J. X.,Hu, W.	DNA Microarray Detection of 18 Important Human Blood Protozoan Species	2016	PLoS Negl Trop Dis	10	e0005160	10.1371/journal.pntd.0005160	Diagnostic Tests	English	primary peer-reviewed					B. microti	B. divergens	B. duncani	B. venatorum (includes unnamed EU 1-3)
58	Curcio, S. R.,Tria, L. P.,Gucwa, A. L.	Seroprevalence of Babesia microti in Individuals with Lyme Disease	2016	Vector Borne Zoonotic Dis	16	737-743	10.1089/vbz.2016.2020	Epidemiology	English	primary peer-reviewed					B. microti
72	Wang, G.,Efstratiou, A.,Adjou Moumouni, P. F.,Liu, M.,Jirapattharasate, C.,Guo, H.,Gao, Y.,Cao, S.,Mo, Zhou,Suzuki, H.,Igarashi, I.,Xuan, X.	Expression of truncated Babesia microti apical membrane protein 1 and rhoptry neck protein 2 and evaluation of their protective efficacy	2017	Exp Parasitol	172	5-11	10.1016/j.exppara.2016.11.001	Mitigation	English	primary peer-reviewed					B. microti
74	Wang, T.,Guan, G.,Korhonen, P. K.,Koehler, A. V.,Young, N. D.,Hall, R. S.,Yin, H.,Gasser, R. B.	Mitochondrial genomes of two Babesia taxa from sheep in China as a foundation for population genetic and epidemiological investigations	2017	Infect Genet Evol	47	51-55		Babesia Study	English	primary peer-reviewed					B. microti															Babesia sp not determined AND is NOT isolated from humans				B. bovis				B. caballi	B. bigemina				B. gibsoni	B. rodhaini			Theileria equi-&gt; formerly Babesia equi
77	Hockman, D.,Dong, M.,Zheng, H.,Kumar, S.,Huff, M. D.,Grigorenko, E.,Beanan, M.,Duncan, R.	Comparison of multiplex PCR hybridization-based and singleplex real-time PCR-based assays for detection of low prevalence pathogens in spiked samples	2017	J Microbiol Methods	132	76-82	10.1016/j.mimet.2016.11.005	Diagnostic Tests	English	primary peer-reviewed					B. microti
79	Schreeg, M. E.,Marr, H. S.,Tarigo, J. L.,Cohn, L. A.,Bird, D. M.,Scholl, E. H.,Levy, M. G.,Wiegmann, B. M.,Birkenheuer, A. J.	Mitochondrial Genome Sequences and Structures Aid in the Resolution of Piroplasmida phylogeny	2016	PLoS One	11	e0165702	10.1371/journal.pone.0165702	Babesia Study	English	primary peer-reviewed					B. microti				B. cf microti (microti-like)															B. bovis	B. canis			B. caballi	B. bigemina	B. rossi	B. vogeli	B. conradae	B. gibsoni	B. rodhaini	B. sp. Coco (unnamed)
80	Alzan, H. F.,Knowles, D. P.,Suarez, C. E.	Comparative Bioinformatics Analysis of Transcription Factor Genes Indicates Conservation of Key Regulatory Domains among Babesia bovis, Babesia microti, and Theileria equi	2016	PLoS Negl Trop Dis	10	e0004983	10.1371/journal.pntd.0004983	Babesia Study	English	primary peer-reviewed					B. microti																			B. bovis													Theileria equi-&gt; formerly Babesia equi
83	Carpi, G.,Walter, K. S.,Mamoun, C. B.,Krause, P. J.,Kitchen, A.,Lepore, T. J.,Dwivedi, A.,Cornillot, E.,Caccone, A.,Diuk-Wasser, M. A.	Babesia microti from humans and ticks hold a genomic signature of strong population structure in the United States	2016	BMC Genomics	17	888	10.1186/s12864-016-3225-x	Babesia Study	English	primary peer-reviewed					B. microti
94	Zamoto-Niikura, A.,Morikawa, S.,Hanaki, K. I.,Holman, P. J.,Ishihara, C.	Ixodes persulcatus Ticks as Vectors for the Babesia microti U.S. Lineage in Japan	2016	Appl Environ Microbiol	82	6624-6632	10.1128/aem.02373-16	Epidemiology-Transmission-Babesia Study	English	primary peer-reviewed					B. microti
96	Opalinska, P.,Wierzbicka, A.,Asman, M.	The PCR and nested PCR detection of Borrelia burgdorferi sensu lato, Anaplasma phagocytophilum and Babesia microti in Dermacentor reticulatus F. collected in a new location in Poland (Trzciel, Western Poland)	2016	Acta Parasitol	61	849-854	10.1515/ap-2016-0117	Epidemiology	English	primary peer-reviewed					B. microti
99	Zhang, H.,Wang, Z.,Gong, H.,Cao, J.,Zhou, Y.,Zhou, J.	Identification and functional study of a novel 2-cys peroxiredoxin (BmTPx-1) of Babesia microti	2016	Exp Parasitol	170	21-27	10.1016/j.exppara.2016.08.005	Babesia Study	English	primary peer-reviewed					B. microti
101	Brennan, M. B.,Herwaldt, B. L.,Kazmierczak, J. J.,Weiss, J. W.,Klein, C. L.,Leith, C. P.,He, R.,Oberley, M. J.,Tonnetti, L.,Wilkins, P. P.,Gauthier, G. M.	Transmission of Babesia microti Parasites by Solid Organ Transplantation	2016	Emerg Infect Dis	22	1969-76	10.3201/eid2211.151028	Pathogenesis	English	primary peer-reviewed					B. microti
104	Silva, J. C.,Cornillot, E.,McCracken, C.,Usmani-Brown, S.,Dwivedi, A.,Ifeonu, O. O.,Crabtree, J.,Gotia, H. T.,Virji, A. Z.,Reynes, C.,Colinge, J.,Kumar, V.,Lawres, L.,Pazzi, J. E.,Pablo, J. V.,Hung, C.,Brancato, J.,Kumari, P.,Orvis, J.,Tretina, K.,Chibucos, M.,Ott, S.,Sadzewicz, L.,Sengamalay, N.,Shetty, A. C.,Su, Q.,Tallon, L.,Fraser, C. M.,Frutos, R.,Molina, D. M.,Krause, P. J.,Ben Mamoun, C.	Genome-wide diversity and gene expression profiling of Babesia microti isolates identify polymorphic genes that mediate host-pathogen interactions	2016	Sci Rep	6	35284	10.1038/srep35284	Pathogenesis-Babesia Study	English	primary peer-reviewed					B. microti
105	de Ramon, C.,Cid, J.,Rodriguez-Tajes, S.,Alvarez-Martinez, M. J.,Valls, M. E.,Fernandez, J.,Lozano, M.	Severe Babesia microti infection in an American immunocompetent patient diagnosed in Spain	2016	Transfus Apher Sci	55	243-244	10.1016/j.transci.2016.07.021	Pathogenesis	English	primary peer-reviewed					B. microti
111	Jahfari, S.,Hofhuis, A.,Fonville, M.,van der Giessen, J.,van Pelt, W.,Sprong, H.	Molecular Detection of Tick-Borne Pathogens in Humans with Tick Bites and Erythema Migrans, in the Netherlands	2016	PLoS Negl Trop Dis	10	e0005042	10.1371/journal.pntd.0005042	Pathogenesis-Epidemiology-Babesia Study	English	primary peer-reviewed					B. microti	B. divergens		B. venatorum (includes unnamed EU 1-3)
121	Genda, J.,Negron, E. A.,Lotfipour, M.,Balabhadra, S.,Desai, D. S.,Craft, D. W.,Katzman, M.	Severe Babesia microti Infection in an Immunocompetent Host in Pennsylvania	2016	J Investig Med High Impact Case Rep	4	2324709616663774	10.1177/2324709616663774	Pathogenesis	English	primary peer-reviewed					B. microti
123	Michelet, L.,Joncour, G.,Devillers, E.,Torina, A.,Vayssier-Taussat, M.,Bonnet, S. I.,Moutailler, S.	Tick species, tick-borne pathogens and symbionts in an insular environment off the coast of Western France	2016	Ticks Tick Borne Dis	7	1109-1115	10.1016/j.ttbdis.2016.08.014	Epidemiology	English	primary peer-reviewed						B. divergens																		B. bovis	B. canis				B. bigemina
128	Manian, F. A.,Barshak, M. B.,Lowry, K. P.,Basnet, K. M.,Stowell, C. P.	CASE RECORDS of the MASSACHUSETTS GENERAL HOSPITAL. Case 27-2016	2016	N Engl J Med	375	981-91	10.1056/NEJMcpc1607091	Pathogenesis	English	primary peer-reviewed					B. microti
130	Alquist, C. R.,Szczepiorkowski, Z. M.,Dunbar, N.	Babesia parasitemia rebound after red blood cell exchange	2017	J Clin Apher	32	276-8	10.1002/jca.21492	Pathogenesis	English	primary peer-reviewed	Babesia not determined
131	Lemieux, J. E.,Tran, A. D.,Freimark, L.,Schaffner, S. F.,Goethert, H.,Andersen, K. G.,Bazner, S.,Li, A.,McGrath, G.,Sloan, L.,Vannier, E.,Milner, D.,Pritt, B.,Rosenberg, E.,Telford, S., 3rd,Bailey, J. A.,Sabeti, P. C.	A global map of genetic diversity in Babesia microti reveals strong population structure and identifies variants associated with clinical relapse	2016	Nat Microbiol	1	16079	10.1038/nmicrobiol.2016.79	Babesia Study	English	primary peer-reviewed					B. microti
132	Arsuaga, M.,Gonzalez, L. M.,Lobo, C. A.,de la Calle, F.,Bautista, J. M.,Azcarate, I. G.,Puente, S.,Montero, E.	First Report of Babesia microti-Caused Babesiosis in Spain	2016	Vector Borne Zoonotic Dis	16	677-9	10.1089/vbz.2016.1946	Pathogenesis	English	primary peer-reviewed					B. microti
134	Kauffmann, M.,Rehbein, S.,Hamel, D.,Lutz, W.,Heddergott, M.,Pfister, K.,Silaghi, C.	Anaplasma phagocytophilum and Babesia spp. in roe deer (Capreolus capreolus), fallow deer (Dama dama) and mouflon (Ovis musimon) in Germany	2017	Mol Cell Probes	31	46-54	10.1016/j.mcp.2016.08.008	Epidemiology	English	primary peer-reviewed								B. venatorum (includes unnamed EU 1-3)														B. odocoilei-like														B. capreoli
135	Rizk, M. A.,El-Sayed, S. A.,AbouLaila, M.,Tuvshintulga, B.,Yokoyama, N.,Igarashi, I.	Large-scale drug screening against Babesia divergens parasite using a fluorescence-based high-throughput screening assay	2016	Vet Parasitol	227	93-7	10.1016/j.vetpar.2016.07.032	Treatment	English	primary peer-reviewed						B. divergens
139	Chan, J. M.,Tsang, K. Y.,Chik, TSh,Leung, W. S.,Tsang, O. T.	Babesiosis acquired from a pet dog: a second reported case in Hong Kong	2016	Hong Kong Med J	22	393-5	10.12809/hkmj144390	Pathogenesis	English	primary peer-reviewed					B. microti
140	Jalovecka, M.,Bonsergent, C.,Hajdusek, O.,Kopacek, P.,Malandrin, L.	Stimulation and quantification of Babesia divergens gametocytogenesis	2016	Parasit Vectors	9	439	10.1186/s13071-016-1731-y	Babesia Study-Mitigation	English	primary peer-reviewed						B. divergens
141	Ebani, V. V.,Rocchigiani, G.,Bertelloni, F.,Nardoni, S.,Leoni, A.,Nicoloso, S.,Mancianti, F.	Molecular survey on the presence of zoonotic arthropod-borne pathogens in wild red deer (Cervus elaphus)	2016	Comp Immunol Microbiol Infect Dis	47	77-80	10.1016/j.cimid.2016.06.003	Epidemiology	English	primary peer-reviewed						B. divergens
142	Gabrielli, S.,Totino, V.,Macchioni, F.,Zuniga, F.,Rojas, P.,Lara, Y.,Roselli, M.,Bartoloni, A.,Cancrini, G.	Human Babesiosis, Bolivia, 2013	2016	Emerg Infect Dis	22	1445-7	10.3201/eid2208.150195	Epidemiology	English	primary peer-reviewed					B. microti
145	Wang, G.,Efstratiou, A.,Adjou Moumouni, P. F.,Liu, M.,Jirapattharasate, C.,Guo, H.,Gao, Y.,Cao, S.,Zhou, M.,Suzuki, H.,Igarashi, I.,Xuan, X.	Primary Babesia rodhaini infection followed by recovery confers protective immunity against B. rodhaini reinfection and Babesia microti challenge infection in mice	2016	Exp Parasitol	169	6-12	10.1016/j.exppara.2016.07.003	Pathogenesis	English	primary peer-reviewed					B. microti																													B. rodhaini
147	Cezanne, R.,Mrowietz, N.,Eigner, B.,Duscher, G. G.,Glawischnig, W.,Fuehrer, H. P.	Molecular analysis of Anaplasma phagocytophilum and Babesia divergens in red deer (Cervus elaphus) in Western Austria	2017	Mol Cell Probes	31	55-58	10.1016/j.mcp.2016.07.003	Epidemiology	English	primary peer-reviewed						B. divergens
161	Munkhjargal, T.,Yokoyama, N.,Igarashi, I.	Recombinant methionine aminopeptidase protein of Babesia microti: immunobiochemical characterization as a vaccine candidate against human babesiosis	2016	Parasitol Res	115	3669-76	10.1007/s00436-016-5172-5	Babesia Study-Mitigation	English	primary peer-reviewed					B. microti
163	Jablonska, J.,Zarnowska-Prymek, H.,Stanczak, J.,Kozlowska, J.,Wiercinska-Drapalo, A.	Symptomatic co-infection with Babesia microti and Borrelia burgdorferi in patient after international exposure; a challenging case in Poland	2016	Ann Agric Environ Med	23	387-9	10.5604/12321966.1203914	Pathogenesis	English	primary peer-reviewed					B. microti
166	Gulersen, M.,Brost, B. C.,Bobrovnikov, V.,Bornstein, E.	Acute Babesiosis in Pregnancy: A Novel Imitator of Hemolysis, Elevated Liver Enzymes, and Low Platelet Count Syndrome	2016	Obstet Gynecol	128	197-200	10.1097/aog.0000000000001445	Pathogenesis	English	primary peer-reviewed	Babesia not determined
167	Lawres, L. A.,Garg, A.,Kumar, V.,Bruzual, I.,Forquer, I. P.,Renard, I.,Virji, A. Z.,Boulard, P.,Rodriguez, E. X.,Allen, A. J.,Pou, S.,Wegmann, K. W.,Winter, R. W.,Nilsen, A.,Mao, J.,Preston, D. A.,Belperron, A. A.,Bockenstedt, L. K.,Hinrichs, D. J.,Riscoe, M. K.,Doggett, J. S.,Ben Mamoun, C.	Radical cure of experimental babesiosis in immunodeficient mice using a combination of an endochin-like quinolone and atovaquone	2016	J Exp Med	213	1307-18	10.1084/jem.20151519	Treatment	English	primary peer-reviewed					B. microti
178	Forrester, K.,Franco, L. G.,Postelnicu, R.,Jacobs, R. E.	Haematologic complications from human babesiosis: a case report	2015	New Microbes New Infect	8	148-9	10.1016/j.nmni.2015.10.008	Pathogenesis	English	primary peer-reviewed					B. microti
182	Xu, G.,Mather, T. N.,Hollingsworth, C. S.,Rich, S. M.	Passive Surveillance of Ixodes scapularis (Say), Their Biting Activity, and Associated Pathogens in Massachusetts	2016	Vector Borne Zoonotic Dis	16	520-7	10.1089/vbz.2015.1912	Epidemiology-Surveillance	English	primary peer-reviewed					B. microti
184	Paul, A. S.,Moreira, C. K.,Elsworth, B.,Allred, D. R.,Duraisingh, M. T.	Extensive Shared Chemosensitivity between Malaria and Babesiosis Blood-Stage Parasites	2016	Antimicrob Agents Chemother	60	5059-63	10.1128/aac.00928-16	Treatment	English	primary peer-reviewed						B. divergens																		B. bovis
187	Rigaud, E.,Jaulhac, B.,Garcia-Bonnet, N.,Hunfeld, K. P.,Femenia, F.,Huet, D.,Goulvestre, C.,Vaillant, V.,Deffontaines, G.,Abadia-Benoist, G.	Seroprevalence of seven pathogens transmitted by the Ixodes ricinus tick in forestry workers in France	2016	Clin Microbiol Infect	22	735.e1-9	10.1016/j.cmi.2016.05.014	Epidemiology	English	primary peer-reviewed					B. microti	B. divergens
188	Paul, R. E.,Cote, M.,Le Naour, E.,Bonnet, S. I.	Environmental factors influencing tick densities over seven years in a French suburban forest	2016	Parasit Vectors	9	309	10.1186/s13071-016-1591-5	Epidemiology	English	primary peer-reviewed						B. divergens		B. venatorum (includes unnamed EU 1-3)
189	Levin, A. E.,Williamson, P. C.,Bloch, E. M.,Clifford, J.,Cyrus, S.,Shaz, B. H.,Kessler, D.,Gorlin, J.,Erwin, J. L.,Krueger, N. X.,Williams, G. V.,Penezina, O.,Telford, S. R. th,Branda, J. A.,Krause, P. J.,Wormser, G. P.,Schotthoefer, A. M.,Fritsche, T. R.,Busch, M. P.	Serologic screening of United States blood donors for Babesia microti using an investigational enzyme immunoassay	2016	Transfusion	56	1866-74	10.1111/trf.13618	Diagnostic Tests-Epidemiology	English	primary peer-reviewed					B. microti
190	Rar, V.,Yakimenko, V.,Makenov, M.,Tikunov, A.,Epikhina, T.,Tancev, A.,Bobrova, O.,Tikunova, N.	High prevalence of Babesia microti 'Munich' type in small mammals from an Ixodes persulcatus/Ixodes trianguliceps sympatric area in the Omsk region, Russia	2016	Parasitol Res	115	3619-29	10.1007/s00436-016-5128-9	Epidemiology	English	primary peer-reviewed					B. microti
191	Hamsikova, Z.,Kazimirova, M.,Harustiakova, D.,Mahrikova, L.,Slovak, M.,Berthova, L.,Kocianova, E.,Schnittger, L.	Babesia spp. in ticks and wildlife in different habitat types of Slovakia	2016	Parasit Vectors	9	292	10.1186/s13071-016-1560-z	Epidemiology	English	primary peer-reviewed					B. microti	B. divergens		B. venatorum (includes unnamed EU 1-3)													B. odocoilei				B. canis											B. capreoli		B. sp 1 (Eurasia)	B. sp. 2 (eurasia)
195	Cornillot, E.,Dassouli, A.,Pachikara, N.,Lawres, L.,Renard, I.,Francois, C.,Randazzo, S.,Bres, V.,Garg, A.,Brancato, J.,Pazzi, J. E.,Pablo, J.,Hung, C.,Teng, A.,Shandling, A. D.,Huynh, V. T.,Krause, P. J.,Lepore, T.,Delbecq, S.,Hermanson, G.,Liang, X.,Williams, S.,Molina, D. M.,Ben Mamoun, C.	A targeted immunomic approach identifies diagnostic antigens in the human pathogen Babesia microti	2016	Transfusion	56	2085-99	10.1111/trf.13640	Diagnostic Tests-Babesia Study	English	primary peer-reviewed					B. microti
196	Bloch, E. M.,Levin, A. E.,Williamson, P. C.,Cyrus, S.,Shaz, B. H.,Kessler, D.,Gorlin, J.,Bruhn, R.	A prospective evaluation of chronic Babesia microti infection in seroreactive blood donors	2016	Transfusion	56	1875-82	10.1111/trf.13617	Pathogenesis-Epidemiology	English	primary peer-reviewed					B. microti
200	Moustafa, M. A.,Taylor, K.,Nakao, R.,Shimozuru, M.,Sashika, M.,Rosa, R.,Thu, M. J.,Rizzoli, A.,Tsubota, T.	Dynamics, co-infections and characteristics of zoonotic tick-borne pathogens in Hokkaido small mammals, Japan	2016	Ticks Tick Borne Dis	7	922-8	10.1016/j.ttbdis.2016.04.014	Epidemiology	English	primary peer-reviewed					B. microti
201	Zhao, S.,Gong, H.,Zhou, Y.,Zhang, H.,Cao, J.,Zhou, J.	Identification of a thioredoxin reductase from Babesia microti during mammalian infection	2016	Parasitol Res	115	3219-27	10.1007/s00436-016-5084-4	Babesia Study	English	primary peer-reviewed					B. microti
205	Persichetti, M. F.,Solano-Gallego, L.,Serrano, L.,Altet, L.,Reale, S.,Masucci, M.,Pennisi, M. G.	Detection of vector-borne pathogens in cats and their ectoparasites in southern Italy	2016	Parasit Vectors	9	247	10.1186/s13071-016-1534-1	Epidemiology	English	primary peer-reviewed					B. microti																										B. vogeli
215	Kirkland, E.,Schatz, R. A.,Rose, K.,Wolfman, T.	Thinking Outside of the Lines: Diagnosing Babesiosis in the Lowcountry	2015	J S C Med Assoc	111	21-3		Pathogenesis	English	primary peer-reviewed	Babesia not determined
216	Moniuszko-Malinowska, A.,Swiecicka, I.,Dunaj, J.,Zajkowska, J.,Czupryna, P.,Zambrowski, G.,Chmielewska-Badora, J.,Zukiewicz-Sobczak, W.,Swierzbinska, R.,Rutkowski, K.,Garkowski, A.,Pancewicz, S.	Infection with Babesia microti in humans with non-specific symptoms in North East Poland	2016	Infect Dis (Lond)	48	537-43	10.3109/23744235.2016.1164339	Pathogenesis-Epidemiology	English	primary peer-reviewed					B. microti
218	Li, L. H.,Zhu, D.,Zhang, C. C.,Zhang, Y.,Zhou, X. N.	Experimental transmission of Babesia microti by Rhipicephalus haemaphysaloides	2016	Parasit Vectors	9	231	10.1186/s13071-016-1517-2	Transmission	English	primary peer-reviewed					B. microti
223	Andersson, M. O.,Bergvall, U. A.,Chirico, J.,Christensson, M.,Lindgren, P. E.,Nordstrom, J.,Kjellander, P.	Molecular detection of Babesia capreoli and Babesia venatorum in wild Swedish roe deer, Capreolus capreolus	2016	Parasit Vectors	9	221	10.1186/s13071-016-1503-8	Epidemiology	English	primary peer-reviewed								B. venatorum (includes unnamed EU 1-3)																												B. capreoli
234	Al Zoubi, M.,Kwak, T.,Patel, J.,Kulkarni, M.,Kallal, C. A.	Atypical challenging and first case report of babesiosis in Ecuador	2016	IDCases	4	15-7	10.1016/j.idcr.2016.02.003	Pathogenesis	English	primary peer-reviewed					B. microti
238	Raffalli, J.,Wormser, G. P.	Persistence of babesiosis for >2 years in a patient on rituximab for rheumatoid arthritis	2016	Diagn Microbiol Infect Dis	85	231-2	10.1016/j.diagmicrobio.2016.02.016	Pathogenesis	English	primary peer-reviewed					B. microti
242	Saito-Ito, A.,Kawai, A.,Ohmori, S.,Nagano-Fujii, M.	Continuous in vivo culture and indirect fluorescent antibody test for zoonotic protozoa of Babesia microti	2016	Parasitol Int	65	526-531	10.1016/j.parint.2016.03.007	Diagnostic Tests	English	primary peer-reviewed					B. microti
244	Aase, A.,Hajdusek, O.,Oines, O.,Quarsten, H.,Wilhelmsson, P.,Herstad, T. K.,Kjelland, V.,Sima, R.,Jalovecka, M.,Lindgren, P. E.,Aaberge, I. S.	Validate or falsify: Lessons learned from a microscopy method claimed to be useful for detecting Borrelia and Babesia organisms in human blood	2016	Infect Dis (Lond)	48	411-9	10.3109/23744235.2016.1144931	Diagnostic Tests	English	primary peer-reviewed	Babesia not determined
246	Man, S. Q.,Qiao, K.,Cui, J.,Feng, M.,Fu, Y. F.,Cheng, X. J.	A case of human infection with a novel Babesia species in China	2016	Infect Dis Poverty	5	28	10.1186/s40249-016-0121-1	Pathogenesis	English	primary peer-reviewed														B. sp. XXB/HangZhou
252	Tomasiewicz, K.,Chmielewska-Badora, J.,Zwolinski, J.,Murias-Brylowska, E.	Analysis of main T-cell subsets and activated T supressor/cytotoxic cells in patients with Borrelia burgdorferi s. lato only infection and co-infections with Anaplasma phagocytophilum, Bartonella spp. and Babesia microti	2016	Ann Agric Environ Med	23	111-5	10.5604/12321966.1196864	Pathogenesis	English	primary peer-reviewed					B. microti
253	Munkhjargal, T.,Aboge, G. O.,Ueno, A.,Aboulaila, M.,Yokoyama, N.,Igarashi, I.	Identification and characterization of profilin antigen among Babesia species as a common vaccine candidate against babesiosis	2016	Exp Parasitol	166	29-36	10.1016/j.exppara.2016.03.024	Mitigation	English	primary peer-reviewed					B. microti																			B. bovis					B. bigemina
254	Moutailler, S.,Valiente Moro, C.,Vaumourin, E.,Michelet, L.,Tran, F. H.,Devillers, E.,Cosson, J. F.,Gasqui, P.,Van, V. T.,Mavingui, P.,Vourc'h, G.,Vayssier-Taussat, M.	Co-infection of Ticks: The Rule Rather Than the Exception	2016	PLoS Negl Trop Dis	10	e0004539	10.1371/journal.pntd.0004539	Epidemiology	English	primary peer-reviewed					B. microti	B. divergens		B. venatorum (includes unnamed EU 1-3)																B. bovis	B. canis			B. caballi	B. bigemina		B. vogeli
257	Ohmori, S.,Nagano-Fujii, M.,Saito-Ito, A.	Development of absolute quantification method for genotype-specific Babesia microti using real-time PCR and practical experimental tips of real-time PCR	2016	Parasitol Int	65	567-571	10.1016/j.parint.2016.03.003	Diagnostic Tests	English	primary peer-reviewed					B. microti
267	Ord, R. L.,Rodriguez, M.,Cursino-Santos, J. R.,Hong, H.,Singh, M.,Gray, J.,Lobo, C. A.	Identification and Characterization of the Rhoptry Neck Protein 2 in Babesia divergens and B. microti	2016	Infect Immun	84	1574-84	10.1128/iai.00107-16	Babesia Study	English	primary peer-reviewed					B. microti	B. divergens
277	Gumber, S.,Nascimento, F. S.,Rogers, K. A.,Bishop, H. S.,Rivera, H. N.,Xayavong, M. V.,Devare, S. G.,Schochetman, G.,Amancha, P. K.,Qvarnstrom, Y.,Wilkins, P. P.,Villinger, F.	Experimental transfusion-induced Babesia microti infection: dynamics of parasitemia and immune responses in a rhesus macaque model	2016	Transfusion	56	1508-19	10.1111/trf.13521	Pathogenesis-Transmission	English	primary peer-reviewed					B. microti
279	Tuvshintulga, B.,AbouLaila, M.,Davaasuren, B.,Ishiyama, A.,Sivakumar, T.,Yokoyama, N.,Iwatsuki, M.,Otoguro, K.,Omura, S.,Igarashi, I.	Clofazimine Inhibits the Growth of Babesia and Theileria Parasites In Vitro and In Vivo	2016	Antimicrob Agents Chemother	60	2739-46	10.1128/aac.01614-15	Mitigation	English	primary peer-reviewed					B. microti																			B. bovis				B. caballi	B. bigemina								Theileria equi-&gt; formerly Babesia equi
286	Gabrielli, S.,Bellina, L.,Milardi, G. L.,Katende, B. K.,Totino, V.,Fullin, V.,Cancrini, G.	Malaria in children of Tshimbulu (Western Kasai, Democratic Republic of the Congo): epidemiological data and accuracy of diagnostic assays applied in a limited resource setting	2016	Malar J	15	81	10.1186/s12936-016-1142-8	Epidemiology	English	primary peer-reviewed					B. microti
293	Zverkov, O. A.,Seliverstov, A. V.,Lyubetsky, V. A.	Regulation of Expression and Evolution of Genes in Plastids of Rhodophytic Branch	2016	Life (Basel)	6	7	10.3390/life6010007	Babesia Study	English	primary peer-reviewed					B. microti																			B. bovis
299	Jourdan, J.,Matile, H.,Reift, E.,Biehlmaier, O.,Dong, Y.,Wang, X.,Maser, P.,Vennerstrom, J. L.,Wittlin, S.	Monoclonal Antibodies That Recognize the Alkylation Signature of Antimalarial Ozonides OZ277 (Arterolane) and OZ439 (Artefenomel)	2015	ACS Infect Dis	2	54-61	10.1021/acsinfecdis.5b00090	Babesia Study	English	primary peer-reviewed						B. divergens
316	Karnath, C.,Obiegala, A.,Speck, S.,Essbauer, S.,Derschum, H.,Scholz, H.,Kiefer, D.,Tserennorov, D.,Dashdavaa, O.,Tsogbadrakh, N.,Jigjav, B.,Pfeffer, M.	Detection of Babesia venatorum, Anaplasma phagocytophilum and Candidatus Neoehrlichia mikurensis in Ixodes persulcatus ticks from Mongolia	2016	Ticks Tick Borne Dis	7	357-60	10.1371/journal.pntd.0004298 10.1016/j.ttbdis.2015.12.007	Epidemiology	English	primary peer-reviewed								B. venatorum (includes unnamed EU 1-3)
320	Omar, M. A.,Salama, A.,Elsify, A.,Rizk, M. A.,Al-Aboody, M. S.,AbouLaila, M.,El-Sayed, S. A.,Igarashi, I.	Evaluation of in vitro inhibitory effect of enoxacin on Babesia and Theileria parasites	2016	Exp Parasitol	161	62-7	10.1016/j.exppara.2015.12.016	Treatment	English	primary peer-reviewed					B. microti																			B. bovis				B. caballi	B. bigemina								Theileria equi-&gt; formerly Babesia equi
323	Tadin, A.,Tokarz, R.,Markotic, A.,Margaletic, J.,Turk, N.,Habus, J.,Svoboda, P.,Vucelja, M.,Desai, A.,Jain, K.,Lipkin, W. I.	Molecular Survey of Zoonotic Agents in Rodents and Other Small Mammals in Croatia	2016	Am J Trop Med Hyg	94	466-73	10.4269/ajtmh.15-0517	Epidemiology	English	primary peer-reviewed					B. microti
324	Rodriguez, I.,Burri, C.,Noda, A. A.,Douet, V.,Gern, L.	Multiplex PCR for molecular screening of Borrelia burgdorferi sensu lato, Anaplasma spp. and Babesia spp	2015	Ann Agric Environ Med	22	642-6		Diagnostic Tests	English	primary peer-reviewed					B. microti															Babesia sp not determined AND is NOT isolated from humans
325	Blanarova, L.,Stanko, M.,Miklisova, D.,Vichova, B.,Mosansky, L.,Kraljik, J.,Bona, M.,Derdakova, M.	Presence of Candidatus Neoehrlichia mikurensis and Babesia microti in rodents and two tick species (Ixodes ricinus and Ixodes trianguliceps) in Slovakia	2016	Ticks Tick Borne Dis	7	319-26	10.1016/j.ttbdis.2015.11.008	Epidemiology	English	primary peer-reviewed					B. microti
328	Sharma, D.,Mudduluru, B.,Moussaly, E.,Mobarakai, N.,Hurford, M.	Babesia in a Nonsplenectomized Patient Requiring Exchange Transfusion	2015	Case Rep Infect Dis	2015	405263	10.1155/2015/405263	Pathogenesis	English	primary peer-reviewed					B. microti
332	Cursino-Santos, J. R.,Singh, M.,Pham, P.,Rodriguez, M.,Lobo, C. A.	Babesia divergens builds a complex population structure composed of specific ratios of infected cells to ensure a prompt response to changing environmental conditions	2016	Cell Microbiol	18	859-74	10.1111/cmi.12555	Babesia Study	English	primary peer-reviewed						B. divergens
347	Lu, P.,Zhou, Y.,Yu, Y.,Cao, J.,Zhang, H.,Gong, H.,Li, G.,Zhou, J.	RNA interference and the vaccine effect of a subolesin homolog from the tick Rhipicephalus haemaphysaloides	2016	Exp Appl Acarol	68	113-26	10.1007/s10493-015-9987-z	Transmission	English	primary peer-reviewed					B. microti
356	Merino, A.	Blood film findings in severe babesiosis	2015	Br J Haematol	172	839	10.1111/bjh.13845	Pathogenesis	English	primary peer-reviewed	Babesia not determined
357	Connally, N. P.,Hinckley, A. F.,Feldman, K. A.,Kemperman, M.,Neitzel, D.,Wee, S. B.,White, J. L.,Mead, P. S.,Meek, J. I.	Testing practices and volume of non-Lyme tickborne diseases in the United States	2016	Ticks Tick Borne Dis	7	193-8	10.1016/j.ttbdis.2015.10.005	Epidemiology-Economic	English	primary peer-reviewed	Babesia not determined				B. microti
358	Potkonjak, A.,Gutierrez, R.,Savic, S.,Vracar, V.,Nachum-Biala, Y.,Jurisic, A.,Kleinerman, G.,Rojas, A.,Petrovic, A.,Baneth, G.,Harrus, S.	Molecular detection of emerging tick-borne pathogens in Vojvodina, Serbia	2016	Ticks Tick Borne Dis	7	199-203	10.1016/j.ttbdis.2015.10.007	Epidemiology	English	primary peer-reviewed					B. microti			B. venatorum (includes unnamed EU 1-3)																	B. canis
364	Surgers, L.,Belkadi, G.,Foucard, A.,Lalande, V.,Girard, P. M.,Hennequin, C.	Babesiosis and Lyme disease co-infection in a female patient returning from the United States	2015	Med Mal Infect	45	490-2	10.1016/j.medmal.2015.10.002	Pathogenesis	English	primary peer-reviewed					B. microti
372	Capligina, V.,Berzina, I.,Bormane, A.,Salmane, I.,Vilks, K.,Kazarina, A.,Bandere, D.,Baumanis, V.,Ranka, R.	Prevalence and phylogenetic analysis of Babesia spp. in Ixodes ricinus and Ixodes persulcatus ticks in Latvia	2016	Exp Appl Acarol	68	325-36	10.1007/s10493-015-9978-0	Epidemiology	English	primary peer-reviewed					B. microti	B. divergens		B. venatorum (includes unnamed EU 1-3)																												B. capreoli
376	Menis, M.,Forshee, R. A.,Kumar, S.,McKean, S.,Warnock, R.,Izurieta, H. S.,Gondalia, R.,Johnson, C.,Mintz, P. D.,Walderhaug, M. O.,Worrall, C. M.,Kelman, J. A.,Anderson, S. A.	Babesiosis Occurrence among the Elderly in the United States, as Recorded in Large Medicare Databases during 2006-2013	2015	PLoS One	10	e0140332	10.1371/journal.pone.0140332	Epidemiology	English	primary peer-reviewed	Babesia not determined
383	Kowalski, T. J.,Jobe, D. A.,Dolan, E. C.,Kessler, A.,Lovrich, S. D.,Callister, S. M.	The Emergence of Clinically Relevant Babesiosis in Southwestern Wisconsin	2015	Wmj	114	152-7		Pathogenesis-Epidemiology	English	primary peer-reviewed					B. microti
387	Li, J.,Kelly, P.,Zhang, J.,Xu, C.,Wang, C.	Development of a pan-Babesia FRET-qPCR and a survey of livestock from five Caribbean islands	2015	BMC Vet Res	11	246		Diagnostic Tests	English	primary peer-reviewed					B. microti	B. divergens														Babesia sp not determined AND is NOT isolated from humans				B. bovis	B. canis			B. caballi	B. bigemina	B. rossi	B. vogeli		B. gibsoni
390	Yao, J. M.,Zhang, H. B.,Liu, C. S.,Tao, Y.,Yin, M.	Inhibitory effects of 19 antiprotozoal drugs and antibiotics on Babesia microti infection in BALB/c mice	2015	J Infect Dev Ctries	9	1004-10	10.3855/jidc.5500	Treatment	English	primary peer-reviewed					B. microti
392	Mierzejewska, E. J.,Pawelczyk, A.,Radkowski, M.,Welc-Faleciak, R.,Bajer, A.	Pathogens vectored by the tick, Dermacentor reticulatus, in endemic regions and zones of expansion in Poland	2015	Parasit Vectors	8	490		Epidemiology	English	primary peer-reviewed					B. microti															Babesia sp not determined AND is NOT isolated from humans					B. canis
393	Aureli, S.,Galuppi, R.,Ostanello, F.,Foley, J. E.,Bonoli, C.,Rejmanek, D.,Rocchi, G.,Orlandi, E.,Tampieri, M. P.	Abundance of questing ticks and molecular evidence for pathogens in ticks in three parks of Emilia-Romagna region of Northern Italy	2015	Ann Agric Environ Med	22	459-66	10.5604/12321966.1167714	Epidemiology	English	primary peer-reviewed						B. divergens		B. venatorum (includes unnamed EU 1-3)																												B. capreoli
402	Bednarska, M.,Bajer, A.,Drozdowska, A.,Mierzejewska, E. J.,Tolkacz, K.,Welc-Faleciak, R.	Vertical Transmission of Babesia microti in BALB/c Mice: Preliminary Report	2015	PLoS One	10	e0137731	10.1371/journal.pone.0137731	Pathogenesis-Transmission	English	primary peer-reviewed					B. microti
403	Zaiem, F.,Alkhawam, H.,Lee, S.,Fabisevich, M.	Severe symptomatic babesiosis co-infection with Lyme disease	2016	Qjm	109	195-6	10.1093/qjmed/hcv168	Pathogenesis	English	primary peer-reviewed					B. microti
405	Gabrielli, S.,Otasevic, S.,Ignjatovic, A.,Savic, S.,Fraulo, M.,Arsic-Arsenijevic, V.,Momcilovic, S.,Cancrini, G.	Canine Babesioses in Noninvestigated Areas of Serbia	2015	Vector Borne Zoonotic Dis	15	535-8	10.1089/vbz.2015.1797	Epidemiology	English	primary peer-reviewed					B. microti																							B. caballi			B. vogeli		B. gibsoni
406	Aktas, M.,Ozubek, S.	Molecular and Parasitological Survey of Bovine Piroplasms in the Black Sea Region, Including the First Report of Babesiosis Associated with Babesia divergens in Turkey	2015	J Med Entomol	52	1344-50	10.1093/jme/tjv126	Pathogenesis-Epidemiology	English	primary peer-reviewed						B. divergens																		B. bovis					B. bigemina
407	Zolnik, C. P.,Makkay, A. M.,Falco, R. C.,Daniels, T. J.	American Black Bears as Hosts of Blacklegged Ticks (Acari: Ixodidae) in the Northeastern United States	2015	J Med Entomol	52	1103-10	10.1093/jme/tjv092	Epidemiology	English	primary peer-reviewed					B. microti
408	Hutchinson, M. L.,Strohecker, M. D.,Simmons, T. W.,Kyle, A. D.,Helwig, M. W.	Prevalence Rates of Borrelia burgdorferi (Spirochaetales: Spirochaetaceae), Anaplasma phagocytophilum (Rickettsiales: Anaplasmataceae), and Babesia microti (Piroplasmida: Babesiidae) in Host-Seeking Ixodes scapularis (Acari: Ixodidae) from Pennsylvania	2015	J Med Entomol	52	693-8	10.1093/jme/tjv037	Epidemiology	English	primary peer-reviewed					B. microti
409	Edwards, M. J.,Barbalato, L. A.,Makkapati, A.,Pham, K. D.,Bugbee, L. M.	Relatively low prevalence of Babesia microti and Anaplasma phagocytophilum in Ixodes scapularis ticks collected in the Lehigh Valley region of eastern Pennsylvania	2015	Ticks Tick Borne Dis	6	812-9	10.1016/j.ttbdis.2015.07.009	Epidemiology	English	primary peer-reviewed					B. microti																B. odocoilei
417	Karlsson, M. E.,Andersson, M. O.	Babesia species in questing Ixodes ricinus, Sweden	2016	Ticks Tick Borne Dis	7	10-2	10.1016/j.ttbdis.2015.07.016	Epidemiology	English	primary peer-reviewed					B. microti	B. divergens		B. venatorum (includes unnamed EU 1-3)
424	Tanyel, E.,Guler, N.,Hokelek, M.,Ulger, F.,Sunbul, M.	A case of severe babesiosis treated successfully with exchange transfusion	2015	Int J Infect Dis	38	83-5	10.1016/j.ijid.2015.07.019	Pathogenesis	English	primary peer-reviewed						B. divergens
430	Moitra, P.,Zheng, H.,Anantharaman, V.,Banerjee, R.,Takeda, K.,Kozakai, Y.,Lepore, T.,Krause, P. J.,Aravind, L.,Kumar, S.	Expression, Purification, and Biological Characterization of Babesia microti Apical Membrane Antigen 1	2015	Infect Immun	83	3890-901	10.1128/iai.00168-15	Babesia Study	English	primary peer-reviewed					B. microti
444	Farber, F. R.,Muehlenbachs, A.,Robey, T. E.	Atraumatic splenic rupture from Babesia: A disease of the otherwise healthy patient	2015	Ticks Tick Borne Dis	6	649-52	10.1016/j.ttbdis.2015.05.010	Pathogenesis	English	primary peer-reviewed					B. microti
448	Venclikova, K.,Mendel, J.,Betasova, L.,Hubalek, Z.,Rudolf, I.	First evidence of Babesia venatorum and Babesia capreoli in questing Ixodes ricinus ticks in the Czech Republic	2015	Ann Agric Environ Med	22	212-4		Epidemiology	English	primary peer-reviewed								B. venatorum (includes unnamed EU 1-3)												Babesia sp not determined AND is NOT isolated from humans																B. capreoli
463	Park, H.,Hong, S. H.,Kim, K.,Cho, S. H.,Lee, W. J.,Kim, Y.,Lee, S. E.,Park, Y.	Characterizations of individual mouse red blood cells parasitized by Babesia microti using 3-D holographic microscopy	2015	Sci Rep	5	10827	10.1038/srep10827	Pathogenesis	English	primary peer-reviewed					B. microti
464	Zhou, X.,Li, S. G.,Wang, J. Z.,Huang, J. L.,Zhou, H. J.,Chen, J. H.,Zhou, X. N.	Emergence of human babesiosis along the border of China with Myanmar: detection by PCR and confirmation by sequencing	2014	Emerg Microbes Infect	3	e55	10.1038/emi.2014.55	Pathogenesis	English	primary peer-reviewed					B. microti
471	Bish, E. K.,Moritz, E. D.,El-Amine, H.,Bish, D. R.,Stramer, S. L.	Cost-effectiveness of Babesia microti antibody and nucleic acid blood donation screening using results from prospective investigational studies	2015	Transfusion	55	2256-71	10.1111/trf.13136	Economic	English	predictive model					B. microti
472	McCullough, J.,Goldfinger, D.,Gorlin, J.,Riley, W. J.,Sandhu, H.,Stowell, C.,Ward, D.,Clay, M.,Pulkrabek, S.,Chrebtow, V.,Stassinopoulos, A.	Cost implications of implementation of pathogen-inactivated platelets	2015	Transfusion	55	2312-20	10.1111/trf.13149	Economic	English	primary peer-reviewed				NA
473	Wiegmann, L.,Silaghi, C.,Obiegala, A.,Karnath, C.,Langer, S.,Ternes, K.,Kammerling, J.,Osmann, C.,Pfeffer, M.	Occurrence of Babesia species in captive reindeer (Rangifer tarandus) in Germany	2015	Vet Parasitol	211	16-22	10.1016/j.vetpar.2015.04.026	Epidemiology	English	primary peer-reviewed						B. divergens		B. venatorum (includes unnamed EU 1-3)														B. odocoilei-like														B. capreoli
475	Wojcik-Fatla, A.,Zajac, V.,Sawczyn, A.,Cisak, E.,Dutkiewicz, J.	Babesia spp. in questing ticks from eastern Poland: prevalence and species diversity	2015	Parasitol Res	114	3111-6		Epidemiology	English	primary peer-reviewed					B. microti	B. divergens		B. venatorum (includes unnamed EU 1-3)												Babesia sp not determined AND is NOT isolated from humans					B. canis
481	Moreau, E.,Bonsergent, C.,Al Dybiat, I.,Gonzalez, L. M.,Lobo, C. A.,Montero, E.,Malandrin, L.	Babesia divergens apical membrane antigen-1 (BdAMA-1): A poorly polymorphic protein that induces a weak and late immune response	2015	Exp Parasitol	155	40-5	10.1016/j.exppara.2015.04.024	Pathogenesis-Mitigation	English	primary peer-reviewed						B. divergens
482	Rossouw, I.,Maritz-Olivier, C.,Niemand, J.,van Biljon, R.,Smit, A.,Olivier, N. A.,Birkholtz, L. M.	Morphological and Molecular Descriptors of the Developmental Cycle of Babesia divergens Parasites in Human Erythrocytes	2015	PLoS Negl Trop Dis	9	e0003711	10.1371/journal.pntd.0003711	Babesia Study	English	primary peer-reviewed						B. divergens
483	Stensvold, C. R.,Al Marai, D.,Andersen, L. O.,Krogfelt, K. A.,Jensen, J. S.,Larsen, K. S.,Nielsen, H. V.	Babesia spp. and other pathogens in ticks recovered from domestic dogs in Denmark	2015	Parasit Vectors	8	262	10.1186/s13071-015-0843-0	Epidemiology	English	primary peer-reviewed					B. microti			B. venatorum (includes unnamed EU 1-3)
487	Obiegala, A.,Pfeffer, M.,Pfister, K.,Karnath, C.,Silaghi, C.	Molecular examinations of Babesia microti in rodents and rodent-attached ticks from urban and sylvatic habitats in Germany	2015	Ticks Tick Borne Dis	6	445-9	10.1016/j.ttbdis.2015.03.005	Epidemiology	English	primary peer-reviewed					B. microti
490	Fraser, T.,Hillmann, W.,Lederer, P. A.,Kasmar, A.,Rencic, J.	Solving Summer Fever in Early Pregnancy	2015	J Gen Intern Med	30	1561-5	10.1007/s11606-015-3361-z	Pathogenesis	English	primary peer-reviewed					B. microti
495	Surra, N. D.,Jesus, J. E.	The anemic and thrombocytopenic febrile neonate	2015	J Emerg Med	48	675-8	10.1016/j.jemermed.2014.11.026	Pathogenesis	English	primary peer-reviewed					B. microti
508	Binder, W.,Maldonado, N. G.,Brown, D. F.,Miller, E. S.	A gardener with a Fever for 2 weeks	2015	J Emerg Med	48	720-3	10.1016/j.jemermed.2015.01.013	Pathogenesis	English	primary peer-reviewed	Babesia not determined
514	Wang, G.,Wormser, G. P.,Zhuge, J.,Villafuerte, P.,Ip, D.,Zeren, C.,Fallon, J. T.	Utilization of a real-time PCR assay for diagnosis of Babesia microti infection in clinical practice	2015	Ticks Tick Borne Dis	6	376-82	10.1016/j.ttbdis.2015.03.001	Diagnostic Tests	English	primary peer-reviewed					B. microti
515	Castro, L. R.,Gabrielli, S.,Iori, A.,Cancrini, G.	Molecular detection of Rickettsia, Borrelia, and Babesia species in Ixodes ricinus sampled in northeastern, central, and insular areas of Italy	2015	Exp Appl Acarol	66	443-52	10.1007/s10493-015-9899-y	Epidemiology-Babesia Study	English	primary peer-reviewed								B. venatorum (includes unnamed EU 1-3)
516	Asman, M.,Solarz, K.,Cuber, P.,Gasior, T.,Szilman, P.,Szilman, E.,Tondas, E.,Matzullok, A.,Kusion, N.,Florek, K.	Detection of protozoans Babesia microti and Toxoplasma gondii and their co-existence in ticks (Acari: Ixodida) collected in Tarnogorski district (Upper Silesia, Poland)	2015	Ann Agric Environ Med	22	80-3	10.5604/12321966.1141373	Epidemiology	English	primary peer-reviewed					B. microti
517	Welc-Faleciak, R.,Pawelczyk, A.,Radkowski, M.,Pancewicz, S. A.,Zajkowska, J.,Sinski, E.	First report of two asymptomatic cases of human infection with Babesia microti (Franca, 1910) in Poland	2015	Ann Agric Environ Med	22	51-4	10.5604/12321966.1141394	Epidemiology	English	primary peer-reviewed					B. microti
519	Wang, H.,Huang, F.	Babesia infection in the southwest of china, a case report	2014	Jundishapur J Microbiol	7	e13504	10.5812/jjm.13504	Pathogenesis	English	primary peer-reviewed					B. microti
521	Warren, T.,Lau, R.,Ralevski, F.,Rau, N.,Boggild, A. K.	Fever in a visitor to Canada: a case of mistaken identity	2015	J Clin Microbiol	53	1783-5	10.1128/jcm.00269-15	Pathogenesis	English	primary peer-reviewed					B. microti
523	Chabria, S.,Ogbuagu, O.	Fatal multiple deer tick-borne infections in an elderly patient with advanced liver disease	2015	BMJ Case Rep	2015	bcr2014208182	10.1136/bcr-2014-208182	Pathogenesis	English	primary peer-reviewed	Babesia not determined
530	Stanczak, J.,Cieniuch, S.,Lass, A.,Biernat, B.,Racewicz, M.	Detection and quantification of Anaplasma phagocytophilum and Babesia spp. in Ixodes ricinus ticks from urban and rural environment, northern Poland, by real-time polymerase chain reaction	2015	Biomed Res Int	66	63-81	10.1155/2015/351289 10.1007/s10493-015-9887-2	Epidemiology	English	primary peer-reviewed								B. venatorum (includes unnamed EU 1-3)		B. divergens-like															B. canis
539	Gonzalez, L. M.,Castro, E.,Lobo, C. A.,Richart, A.,Ramiro, R.,Gonzalez-Camacho, F.,Luque, D.,Velasco, A. C.,Montero, E.	First report of Babesia divergens infection in an HIV patient	2015	Int J Infect Dis	33	202-4	10.1016/j.ijid.2015.02.005	Pathogenesis-Epidemiology	English	primary peer-reviewed						B. divergens
552	Lempereur, L.,Shiels, B.,Heyman, P.,Moreau, E.,Saegerman, C.,Losson, B.,Malandrin, L.	A retrospective serological survey on human babesiosis in Belgium	2015	Clin Microbiol Infect	21	96.e1-7	10.1016/j.cmi.2014.07.004	Epidemiology	English	primary peer-reviewed					B. microti	B. divergens		B. venatorum (includes unnamed EU 1-3)
555	Repnik, U.,Gangopadhyay, P.,Bietz, S.,Przyborski, J. M.,Griffiths, G.,Lingelbach, K.	The apicomplexan parasite Babesia divergens internalizes band 3, glycophorin A and spectrin during invasion of human red blood cells	2015	Cell Microbiol	17	1052-68	10.1111/cmi.12422	Babesia Study	English	primary peer-reviewed						B. divergens
565	Bullard, J. M.,Ahsanuddin, A. N.,Perry, A. M.,Lindsay, L. R.,Iranpour, M.,Dibernardo, A.,Van Caeseele, P. G.	The first case of locally acquired tick-borne Babesia microti infection in Canada	2014	Can J Infect Dis Med Microbiol	25	e87-9		Pathogenesis	English	primary peer-reviewed					B. microti
572	Rene-Martellet, M.,Lebert, I.,Chene, J.,Massot, R.,Leon, M.,Leal, A.,Badavelli, S.,Chalvet-Monfray, K.,Ducrot, C.,Abrial, D.,Chabanne, L.,Halos, L.	Diagnosis and incidence risk of clinical canine monocytic ehrlichiosis under field conditions in Southern Europe	2015	Parasit Vectors	8	3		Epidemiology	English	primary peer-reviewed									B. cf microti (microti-like)											Babesia sp not determined AND is NOT isolated from humans					B. canis						B. vogeli
575	Dunn, J. M.,Krause, P. J.,Davis, S.,Vannier, E. G.,Fitzpatrick, M. C.,Rollend, L.,Belperron, A. A.,States, S. L.,Stacey, A.,Bockenstedt, L. K.,Fish, D.,Diuk-Wasser, M. A.	Borrelia burgdorferi promotes the establishment of Babesia microti in the northeastern United States	2014	PLoS One	9	e115494	10.1371/journal.pone.0115494	Pathogenesis-Transmission	English	primary peer-reviewed					B. microti
577	Morch, K.,Holmaas, G.,Frolander, P. S.,Kristoffersen, E. K.	Severe human Babesia divergens infection in Norway	2015	Int J Infect Dis	33	37-8	10.1016/j.ijid.2014.12.034	Pathogenesis	English	primary peer-reviewed						B. divergens
581	Zukiewicz-Sobczak, W.,Zwolinski, J.,Chmielewska-Badora, J.,Galinska, E. M.,Cholewa, G.,Krasowska, E.,Zagorski, J.,Wojtyla, A.,Tomasiewicz, K.,Klapec, T.	Prevalence of antibodies against selected zoonotic agents in forestry workers from eastern and southern Poland	2014	Ann Agric Environ Med	21	767-70	10.5604/12321966.1129930	Epidemiology	English	primary peer-reviewed					B. microti
582	Mancini, F.,Di Luca, M.,Toma, L.,Vescio, F.,Bianchi, R.,Khoury, C.,Marini, L.,Rezza, G.,Ciervo, A.	Prevalence of tick-borne pathogens in an urban park in Rome, Italy	2014	Ann Agric Environ Med	21	723-7	10.5604/12321966.1129922	Epidemiology	English	primary peer-reviewed					B. microti
589	Wilson, M.,Glaser, K. C.,Adams-Fish, D.,Boley, M.,Mayda, M.,Molestina, R. E.	Development of droplet digital PCR for the detection of Babesia microti and Babesia duncani	2015	Exp Parasitol	149	24-31	10.1016/j.exppara.2014.12.003	Diagnostic Tests	English	primary peer-reviewed					B. microti		B. duncani
590	Goethert, H. K.,Telford, S. R., 3rd	Not "out of Nantucket": Babesia microti in southern New England comprises at least two major populations	2014	Parasit Vectors	7	546	10.1186/s13071-014-0546-y	Babesia Study	English	primary peer-reviewed					B. microti
592	Cunha, B. A.,Raza, M.,Schmidt, A.	Highly elevated serum ferritin levels are a diagnostic marker in babesiosis	2015	Clin Infect Dis	60	827-9	10.1093/cid/ciu960	Pathogenesis	English	primary peer-reviewed	Babesia not determined
597	Stromdahl, E.,Hamer, S.,Jenkins, S.,Sloan, L.,Williamson, P.,Foster, E.,Nadolny, R.,Elkins, C.,Vince, M.,Pritt, B.	Comparison of phenology and pathogen prevalence, including infection with the Ehrlichia muris-like (EML) agent, of Ixodes scapularis removed from soldiers in the midwestern and the northeastern United States over a 15 year period (1997-2012)	2014	Parasit Vectors	7	553	10.1186/s13071-014-0553-z	Epidemiology-Surveillance	English	primary peer-reviewed					B. microti
598	Rar, V. A.,Epikhina, T. I.,Suntsova, O. V.,Kozlova, I. V.,Lisak, O. V.,Pukhovskaya, N. M.,Vysochina, N. P.,Ivanov, L. I.,Tikunova, N. V.	Genetic variability of Babesia parasites in Haemaphysalis spp. and Ixodes persulcatus ticks in the Baikal region and Far East of Russia	2014	Infect Genet Evol	28	270-5		Epidemiology-Babesia Study	English	primary peer-reviewed					B. microti			B. venatorum (includes unnamed EU 1-3)		B. divergens-like										Babesia sp not determined AND is NOT isolated from humans						B. crassa
606	Schreiber, C.,Krucken, J.,Beck, S.,Maaz, D.,Pachnicke, S.,Krieger, K.,Gross, M.,Kohn, B.,von Samson-Himmelstjerna, G.	Pathogens in ticks collected from dogs in Berlin/Brandenburg, Germany	2014	Parasit Vectors	7	535	10.1186/s13071-014-0535-1	Epidemiology	English	primary peer-reviewed					B. microti			B. venatorum (includes unnamed EU 1-3)																												B. capreoli
617	Cuesta, I.,Gonzalez, L. M.,Estrada, K.,Grande, R.,Zaballos, A.,Lobo, C. A.,Barrera, J.,Sanchez-Flores, A.,Montero, E.	High-Quality Draft Genome Sequence of Babesia divergens, the Etiological Agent of Cattle and Human Babesiosis	2014	Genome Announc	2	e01194-14	10.1128/genomeA.01194-14	Babesia Study	English	primary peer-reviewed						B. divergens
621	Racsa, L. D.,Gander, R. M.,Southern, P. M.,McElvania TeKippe, E.,Doern, C.,Luu, H. S.	Detection of intracellular parasites by use of the CellaVision DM96 analyzer during routine screening of peripheral blood smears	2015	J Clin Microbiol	53	167-71	10.1128/jcm.01783-14	Diagnostic Tests	English	primary peer-reviewed	Babesia not determined
624	Shatzel, J. J.,Donohoe, K.,Chu, N. Q.,Garratty, G.,Mody, K.,Bengtson, E. M.,Dunbar, N. M.	Profound autoimmune hemolysis and Evans syndrome in two asplenic patients with babesiosis	2015	Transfusion	55	661-5	10.1111/trf.12901	Pathogenesis	English	primary peer-reviewed	Babesia not determined				B. microti
639	Garg, A.,Stein, A.,Zhao, W.,Dwivedi, A.,Frutos, R.,Cornillot, E.,Ben Mamoun, C.	Sequence and annotation of the apicoplast genome of the human pathogen Babesia microti	2014	PLoS One	9	e107939	10.1371/journal.pone.0107939	Babesia Study	English	primary peer-reviewed					B. microti
656	Rodriguez, M.,Alhassan, A.,Ord, R. L.,Cursino-Santos, J. R.,Singh, M.,Gray, J.,Lobo, C. A.	Identification and characterization of the RouenBd1987 Babesia divergens Rhopty-Associated Protein 1	2014	PLoS One	9	e107727	10.1371/journal.pone.0107727	Babesia Study	English	primary peer-reviewed						B. divergens
664	Lawrence, M.,Quilliam, D. N.,Bandy, U.,Fulton, J. P.,Marak, T. P.,Berns, A.	Rhode Island tick-borne disease surveillance summary 2012-2013	2014	R I Med J (2013)	97	46-39		Epidemiology-Surveillance	English	Grey Lit - Primary Data	Babesia not determined
668	Dkhil, M. A.,Al-Quraishy, S.	The effect of Babesia divergens infection on the spleen of Mongolian gerbils	2014	Biomed Res Int	2014	483854	10.1155/2014/483854	Pathogenesis	English	primary peer-reviewed						B. divergens
670	Vudriko, P.,Masatani, T.,Cao, S.,Terkawi, M. A.,Kamyingkird, K.,Mousa, A. A.,Adjou Moumouni, P. F.,Nishikawa, Y.,Xuan, X.	Molecular and Kinetic Characterization of Babesia microti Gray Strain Lactate Dehydrogenase as a Potential Drug Target	2014	Ticks Tick Borne Dis	8	31-8	10.1016/j.ttbdis.2014.07.005 10.4137/dti.s16504	Babesia Study	English	primary peer-reviewed					B. microti
672	Michelet, L.,Delannoy, S.,Devillers, E.,Umhang, G.,Aspan, A.,Juremalm, M.,Chirico, J.,van der Wal, F. J.,Sprong, H.,Boye Pihl, T. P.,Klitgaard, K.,Bodker, R.,Fach, P.,Moutailler, S.	High-throughput screening of tick-borne pathogens in Europe	2014	Front Cell Infect Microbiol	4	103	10.1186/1471-2164-15-678 10.3389/fcimb.2014.00103	Diagnostic Tests-Epidemiology	English	primary peer-reviewed						B. divergens		B. venatorum (includes unnamed EU 1-3)																B. bovis	B. canis			B. caballi	B. bigemina		B. vogeli						Theileria equi-&gt; formerly Babesia equi
678	Goodell, A. J.,Bloch, E. M.,Krause, P. J.,Custer, B.	Costs, consequences, and cost-effectiveness of strategies for Babesia microti donor screening of the US blood supply	2014	Transfusion	54	2245-57	10.1111/trf.12805	Economic	English	predictive model					B. microti
681	Eshoo, M. W.,Crowder, C. D.,Carolan, H. E.,Rounds, M. A.,Ecker, D. J.,Haag, H.,Mothes, B.,Nolte, O.	Broad-range survey of tick-borne pathogens in Southern Germany reveals a high prevalence of Babesia microti and a diversity of other tick-borne pathogens	2014	Vector Borne Zoonotic Dis	14	584-91	10.1089/vbz.2013.1498	Epidemiology	English	primary peer-reviewed					B. microti
683	Apostolou, A.,Sorhage, F.,Tan, C.	Babesiosis surveillance, new jersey, USA, 2006-2011	2014	Emerg Infect Dis	20	1407-9	10.3201/eid2008.131591	Epidemiology-Surveillance	English	Grey Lit - Primary Data					B. microti
684	Zamoto-Niikura, A.,Tsuji, M.,Imaoka, K.,Kimura, M.,Morikawa, S.,Holman, P. J.,Hirata, H.,Ishihara, C.	Sika deer carrying Babesia parasites closely related to B. divergens, Japan	2014	Emerg Infect Dis	20	1398-400	10.3201/eid2008.130061	Epidemiology-Babesia Study	English	primary peer-reviewed						B. divergens
689	Otranto, D.,Dantas-Torres, F.,Giannelli, A.,Latrofa, M. S.,Cascio, A.,Cazzin, S.,Ravagnan, S.,Montarsi, F.,Zanzani, S. A.,Manfredi, M. T.,Capelli, G.	Ticks infesting humans in Italy and associated pathogens	2014	Parasit Vectors	7	328	10.1186/1756-3305-7-328	Epidemiology	English	primary peer-reviewed								B. venatorum (includes unnamed EU 1-3)
692	Luckett, R.,Rodriguez, W.,Katz, D.	Babesiosis in pregnancy	2014	Obstet Gynecol	124	419-22	10.1097/aog.0000000000000222	Pathogenesis	English	primary peer-reviewed	Babesia not determined
697	Panduranga, V.,Kumar, A.	Severe babesiosis presenting as acute respiratory distress syndrome in an immunocompetent patient	2014	Conn Med	78	289-91		Pathogenesis	English	primary peer-reviewed					B. microti
698	Svehlova, A.,Berthova, L.,Sallay, B.,Boldis, V.,Sparagano, O. A.,Spitalska, E.	Sympatric occurrence of Ixodes ricinus, Dermacentor reticulatus and Haemaphysalis concinna ticks and Rickettsia and Babesia species in Slovakia	2014	Ticks Tick Borne Dis	5	600-5	10.1016/j.ttbdis.2014.04.010	Epidemiology	English	primary peer-reviewed								B. venatorum (includes unnamed EU 1-3)																	B. canis
705	Hamer, S. A.,Hickling, G. J.,Walker, E. D.,Tsao, J. I.	Increased diversity of zoonotic pathogens and Borrelia burgdorferi strains in established versus incipient Ixodes scapularis populations across the Midwestern United States	2014	Infect Genet Evol	27	531-42	10.1016/j.meegid.2014.06.003	Epidemiology	English	primary peer-reviewed					B. microti																B. odocoilei
707	Hersh, M. H.,Ostfeld, R. S.,McHenry, D. J.,Tibbetts, M.,Brunner, J. L.,Killilea, M. E.,LoGiudice, K.,Schmidt, K. A.,Keesing, F.	Co-infection of blacklegged ticks with Babesia microti and Borrelia burgdorferi is higher than expected and acquired from small mammal hosts	2014	PLoS One	9	e99348	10.1371/journal.pone.0099348	Epidemiology	English	primary peer-reviewed					B. microti
711	Michel, A. O.,Mathis, A.,Ryser-Degiorgis, M. P.	Babesia spp. in European wild ruminant species: parasite diversity and risk factors for infection	2014	Vet Res	45	65	10.1186/1297-9716-45-65	Epidemiology-Babesia Study	English	primary peer-reviewed						B. divergens		B. venatorum (includes unnamed EU 1-3)																												B. capreoli
719	Spada, E.,Proverbio, D.,Galluzzo, P.,Perego, R.,Bagnagatti De Giorgi, G.	Frequency of piroplasms Babesia microti and Cytauxzoon felis in stray cats from northern Italy	2014	J Biomed Biotechnol	2014	943754	10.1155/2014/943754	Epidemiology	English	primary peer-reviewed					B. microti
727	Moritz, E. D.,Winton, C. S.,Johnson, S. T.,Krysztof, D. E.,Townsend, R. L.,Foster, G. A.,Devine, P.,Molloy, P.,Brissette, E.,Berardi, V. P.,Stramer, S. L.	Investigational screening for Babesia microti in a large repository of blood donor samples from nonendemic and endemic areas of the United States	2014	Transfusion	54	2226-36	10.1111/trf.12693	Epidemiology	English	primary peer-reviewed					B. microti
731	Kallio, E. R.,Begon, M.,Birtles, R. J.,Bown, K. J.,Koskela, E.,Mappes, T.,Watts, P. C.	First report of Anaplasma phagocytophilum and Babesia microti in rodents in Finland	2014	Vector Borne Zoonotic Dis	14	389-93	10.1089/vbz.2013.1383	Epidemiology	English	primary peer-reviewed					B. microti
732	Moniuszko, A.,Dunaj, J.,Swiecicka, I.,Zambrowski, G.,Chmielewska-Badora, J.,Zukiewicz-Sobczak, W.,Zajkowska, J.,Czupryna, P.,Kondrusik, M.,Grygorczuk, S.,Swierzbinska, R.,Pancewicz, S.	Co-infections with Borrelia species, Anaplasma phagocytophilum and Babesia spp. in patients with tick-borne encephalitis	2014	Eur J Clin Microbiol Infect Dis	33	1835-41	10.1007/s10096-014-2134-7	Epidemiology	English	primary peer-reviewed					B. microti
740	Shimamoto, Y.,Watanabe, K.,Ikadai, H.,Okamura, M.,Ishizuka, M.	Repression of hepatic cytochrome P450 2D expression in mice during Babesia microti infection	2014	J Vet Med Sci	76	1147-51		Pathogenesis	English	primary peer-reviewed					B. microti
741	Nackos, E.,DeSancho, M.	Anemia and thrombocytopenia: diagnosis from the blood smear	2014	Blood	123	1783		Pathogenesis	English	primary peer-reviewed	Babesia not determined
753	Mecchella, J. N.,Rigby, W. F.,Zbehlik, A. J.	Pancytopenia and cough in a man with amyopathic dermatomyositis	2014	Arthritis Care Res (Hoboken)	66	1587-90	10.1002/acr.22345	Pathogenesis	English	primary peer-reviewed					B. microti
754	Najm, N. A.,Meyer-Kayser, E.,Hoffmann, L.,Herb, I.,Fensterer, V.,Pfister, K.,Silaghi, C.	A molecular survey of Babesia spp. and Theileria spp. in red foxes (Vulpes vulpes) and their ticks from Thuringia, Germany	2014	Ticks Tick Borne Dis	5	386-91		Epidemiology	English	primary peer-reviewed					B. microti			B. venatorum (includes unnamed EU 1-3)												Babesia sp not determined AND is NOT isolated from humans	B. odocoilei															B. capreoli
755	Gabrielli, S.,Calderini, P.,Cassini, R.,Galuppi, R.,Tampieri, M. P.,Pietrobelli, M.,Cancrini, G.	Human exposure to piroplasms in Central and Northern Italy	2014	Vet Ital	50	41-7	10.12834/VetIt.1302.13	Epidemiology	English	primary peer-reviewed					B. microti	B. divergens																		B. bovis	B. canis												Theileria equi-&gt; formerly Babesia equi
761	Aliota, M. T.,Dupuis, A. P., 2nd,Wilczek, M. P.,Peters, R. J.,Ostfeld, R. S.,Kramer, L. D.	The prevalence of zoonotic tick-borne pathogens in Ixodes scapularis collected in the Hudson Valley, New York State	2014	Vector Borne Zoonotic Dis	14	245-50	10.1089/vbz.2013.1475	Epidemiology	English	primary peer-reviewed					B. microti
764	Bonnet, S.,Michelet, L.,Moutailler, S.,Cheval, J.,Hebert, C.,Vayssier-Taussat, M.,Eloit, M.	Identification of parasitic communities within European ticks using next-generation sequencing	2014	PLoS Negl Trop Dis	8	e2753	10.1371/journal.pntd.0002753	Epidemiology-Babesia Study	English	primary peer-reviewed					B. microti	B. divergens		B. venatorum (includes unnamed EU 1-3)
765	Paparini, A.,Senanayake, S. N.,Ryan, U. M.,Irwin, P. J.	Molecular confirmation of the first autochthonous case of human babesiosis in Australia using a novel primer set for the beta-tubulin gene	2014	Exp Parasitol	141	93-7	10.1016/j.exppara.2014.03.004	Diagnostic Tests-Babesia Study	English	primary peer-reviewed					B. microti
766	Leiby, D. A.,Johnson, S. T.,Won, K. Y.,Nace, E. K.,Slemenda, S. B.,Pieniazek, N. J.,Cable, R. G.,Herwaldt, B. L.	A longitudinal study of Babesia microti infection in seropositive blood donors	2014	Transfusion	54	2217-25	10.1111/trf.12622	Epidemiology	English	primary peer-reviewed					B. microti
767	Sonnleitner, S. T.,Fritz, J.,Bednarska, M.,Baumgartner, R.,Simeoni, J.,Zelger, R.,Schennach, H.,Lass-Florl, C.,Edelhofer, R.,Pfister, K.,Milhakov, A.,Walder, G.	Risk assessment of transfusion-associated babesiosis in Tyrol: appraisal by seroepidemiology and polymerase chain reaction	2014	Transfusion	54	1725-32	10.1111/trf.12606	Epidemiology	English	primary peer-reviewed					B. microti	B. divergens		B. venatorum (includes unnamed EU 1-3)
770	Castro, E.,Gonzalez, L. M.,Rubio, J. M.,Ramiro, R.,Girones, N.,Montero, E.	The efficacy of the ultraviolet C pathogen inactivation system in the reduction of Babesia divergens in pooled buffy coat platelets	2014	Transfusion	54	2207-16	10.1111/trf.12598	Mitigation	English	primary peer-reviewed						B. divergens
773	Akinyi, M. Y.,Tung, J.,Jeneby, M.,Patel, N. B.,Altmann, J.,Alberts, S. C.	Role of Grooming in Reducing Tick Load in Wild Baboons (Papio cynocephalus)	2013	Anim Behav	85	559-568	10.1016/j.anbehav.2012.12.012	Epidemiology	English	primary peer-reviewed					B. microti
774	Gonzalez, L. M.,Rojo, S.,Gonzalez-Camacho, F.,Luque, D.,Lobo, C. A.,Montero, E.	Severe babesiosis in immunocompetent man, Spain, 2011	2014	Emerg Infect Dis	20	724-6	10.3201/eid2004.131409	Pathogenesis	English	Grey Lit - Primary Data						B. divergens
779	Ceci, L.,Iarussi, F.,Greco, B.,Lacinio, R.,Fornelli, S.,Carelli, G.	Retrospective study of hemoparasites in cattle in southern Italy by reverse line blot hybridization	2014	J Vet Med Sci	76	869-75		Epidemiology	English	primary peer-reviewed						B. divergens																		B. bovis					B. bigemina
784	Prusinski, M. A.,Kokas, J. E.,Hukey, K. T.,Kogut, S. J.,Lee, J.,Backenson, P. B.	Prevalence of Borrelia burgdorferi (Spirochaetales: Spirochaetaceae), Anaplasma phagocytophilum (Rickettsiales: Anaplasmataceae), and Babesia microti (Piroplasmida: Babesiidae) in Ixodes scapularis (Acari: Ixodidae) collected from recreational lands in the Hudson Valley Region, New York State	2014	J Med Entomol	51	226-36		Epidemiology	English	primary peer-reviewed					B. microti
785	Bajer, A.,Welc-Faleciak, R.,Bednarska, M.,Alsarraf, M.,Behnke-Borowczyk, J.,Sinski, E.,Behnke, J. M.	Long-term spatiotemporal stability and dynamic changes in the haemoparasite community of bank voles (Myodes glareolus) in NE Poland	2014	Microb Ecol	68	196-211	10.1007/s00248-014-0390-9	Epidemiology	English	primary peer-reviewed					B. microti
796	Cao, S.,Aboge, G. O.,Terkawi, M. A.,Zhou, M.,Kamyingkird, K.,Moumouni, P. F.,Masatani, T.,Igarashi, I.,Nishikawa, Y.,Suzuki, H.,Xuan, X.	Mycophenolic acid, mycophenolate mofetil, mizoribine, ribavirin, and 7-nitroindole inhibit propagation of Babesia parasites by targeting inosine 5'-monophosphate dehydrogenase	2014	J Parasitol	100	522-6	10.1645/13-278.1	Treatment	English	primary peer-reviewed					B. microti																			B. bovis									B. gibsoni
797	Wiese, K. M.,Mutlu, G. M.	Babesiosis	2014	Am J Respir Crit Care Med	189	602	10.1164/rccm.201309-1740IM	Pathogenesis	English	primary peer-reviewed	Babesia not determined
798	Toma, L.,Mancini, F.,Di Luca, M.,Cecere, J. G.,Bianchi, R.,Khoury, C.,Quarchioni, E.,Manzia, F.,Rezza, G.,Ciervo, A.	Detection of microbial agents in ticks collected from migratory birds in central Italy	2014	Vector Borne Zoonotic Dis	14	199-205	10.1089/vbz.2013.1458	Epidemiology	English	primary peer-reviewed					B. microti
806	Yager, P. H.,Luginbuhl, L. M.,Dekker, J. P.	Case records of the Massachusetts General Hospital. Case 6-2014. A 35-day-old boy with fever, vomiting, mottled skin, and severe anemia	2014	N Engl J Med	370	753-62	10.1056/NEJMcpc1208155	Pathogenesis	English	primary peer-reviewed					B. microti
809	Zanet, S.,Trisciuoglio, A.,Bottero, E.,de Mera, I. G.,Gortazar, C.,Carpignano, M. G.,Ferroglio, E.	Piroplasmosis in wildlife: Babesia and Theileria affecting free-ranging ungulates and carnivores in the Italian Alps	2014	Parasit Vectors	7	70	10.1186/1756-3305-7-70	Epidemiology-Babesia Study	English	primary peer-reviewed								B. venatorum (includes unnamed EU 1-3)																					B. bigemina							B. capreoli
818	Hojgaard, A.,Lukacik, G.,Piesman, J.	Detection of Borrelia burgdorferi, Anaplasma phagocytophilum and Babesia microti, with two different multiplex PCR assays	2014	Ticks Tick Borne Dis	5	349-51	10.1016/j.ttbdis.2013.12.001	Diagnostic Tests-Epidemiology	English	primary peer-reviewed					B. microti
828	Diuk-Wasser, M. A.,Liu, Y.,Steeves, T. K.,Folsom-O'Keefe, C.,Dardick, K. R.,Lepore, T.,Bent, S. J.,Usmani-Brown, S.,Telford, S. R., 3rd,Fish, D.,Krause, P. J.	Monitoring human babesiosis emergence through vector surveillance New England, USA	2014	Emerg Infect Dis	20	225-31	10.3201/eid1302/130644	Epidemiology	English	primary peer-reviewed					B. microti
840	Usatii, N.,Khachatrian, A.,Stratidis, J.	Spontaneous splenic rupture due to Babesia microti infection: Case report and review of the literature	2014	IDCases	1	63-5	10.1016/j.idcr.2014.08.002	Pathogenesis	English	primary peer-reviewed					B. microti
842	Okla, H.,Jasik, K. P.,Slodki, J.,Rozwadowska, B.,Slodki, A.,Jurzak, M.,Pierzchala, E.	Hepatic tissue changes in rats due to chronic invasion of Babesia microti	2014	Folia Biol (Krakow)	62	353-9		Pathogenesis	English	primary peer-reviewed					B. microti
843	Cisak, E.,Wojcik-Fatla, A.,Zajac, V.,Dutkiewicz, J.	Prevalence of tick-borne pathogens at various workplaces in forest exploitation environment	2014	Med Pr	65	575-81		Epidemiology	English	primary peer-reviewed					B. microti
848	Chan, K.,Marras, S. A.,Parveen, N.	Sensitive multiplex PCR assay to differentiate Lyme spirochetes and emerging pathogens Anaplasma phagocytophilum and Babesia microti	2013	BMC Microbiol	13	295	10.1186/1471-2180-13-295	Diagnostic Tests	English	primary peer-reviewed					B. microti
849	Movila, A.,Dubinina, H. V.,Sitnicova, N.,Bespyatova, L.,Uspenskaia, I.,Efremova, G.,Toderas, I.,Alekseev, A. N.	Comparison of tick-borne microorganism communities in Ixodes spp. of the Ixodes ricinus species complex at distinct geographical regions	2014	Exp Appl Acarol	63	65-76	10.1007/s10493-013-9761-z	Epidemiology	English	primary peer-reviewed					B. microti			B. venatorum (includes unnamed EU 1-3)
859	Capligina, V.,Salmane, I.,Keiss, O.,Vilks, K.,Japina, K.,Baumanis, V.,Ranka, R.	Prevalence of tick-borne pathogens in ticks collected from migratory birds in Latvia	2014	Ticks Tick Borne Dis	5	75-81	10.1016/j.ttbdis.2013.08.007	Epidemiology	English	primary peer-reviewed					B. microti	B. divergens		B. venatorum (includes unnamed EU 1-3)
872	Salama, A. A.,AbouLaila, M.,Terkawi, M. A.,Mousa, A.,El-Sify, A.,Allaam, M.,Zaghawa, A.,Yokoyama, N.,Igarashi, I.	Inhibitory effect of allicin on the growth of Babesia and Theileria equi parasites	2014	Parasitol Res	113	275-83	10.1007/s00436-013-3654-2	Treatment	English	primary peer-reviewed					B. microti																			B. bovis				B. caballi	B. bigemina								Theileria equi-&gt; formerly Babesia equi
877	Rollend, L.,Bent, S. J.,Krause, P. J.,Usmani-Brown, S.,Steeves, T. K.,States, S. L.,Lepore, T.,Ryan, R.,Dias, F.,Ben Mamoun, C.,Fish, D.,Diuk-Wasser, M. A.	Quantitative PCR for detection of Babesia microti in Ixodes scapularis ticks and in human blood	2013	Vector Borne Zoonotic Dis	13	784-90	10.1089/vbz.2011.0935	Diagnostic Tests-Epidemiology	English	primary peer-reviewed					B. microti																B. odocoilei
893	Smith, F. D.,Wall, L. E.	Prevalence of Babesia and Anaplasma in ticks infesting dogs in Great Britain	2013	Vet Parasitol	198	18-23	10.1016/j.vetpar.2013.08.026	Epidemiology	English	primary peer-reviewed						B. divergens		B. venatorum (includes unnamed EU 1-3)																									B. gibsoni
899	Cornillot, E.,Dassouli, A.,Garg, A.,Pachikara, N.,Randazzo, S.,Depoix, D.,Carcy, B.,Delbecq, S.,Frutos, R.,Silva, J. C.,Sutton, R.,Krause, P. J.,Mamoun, C. B.	Whole genome mapping and re-organization of the nuclear and mitochondrial genomes of Babesia microti isolates	2013	PLoS One	8	e72657	10.1371/journal.pone.0072657	Babesia Study	English	primary peer-reviewed					B. microti
911	Cursino-Santos, J. R.,Halverson, G.,Rodriguez, M.,Narla, M.,Lobo, C. A.	Identification of binding domains on red blood cell glycophorins for Babesia divergens	2014	Transfusion	54	982-9	10.1111/trf.12388	Babesia Study	English	primary peer-reviewed						B. divergens
915	Coipan, E. C.,Jahfari, S.,Fonville, M.,Maassen, C. B.,van der Giessen, J.,Takken, W.,Takumi, K.,Sprong, H.	Spatiotemporal dynamics of emerging pathogens in questing Ixodes ricinus	2013	Front Cell Infect Microbiol	3	36		Epidemiology	English	primary peer-reviewed					B. microti	B. divergens		B. venatorum (includes unnamed EU 1-3)												Babesia sp not determined AND is NOT isolated from humans
917	Vichinsky, E.,Neumayr, L.,Trimble, S.,Giardina, P. J.,Cohen, A. R.,Coates, T.,Boudreaux, J.,Neufeld, E. J.,Kenney, K.,Grant, A.,Thompson, A. A.	Transfusion complications in thalassemia patients: a report from the Centers for Disease Control and Prevention (CME)	2014	Transfusion	54	972-81; quiz 971	10.1111/trf.12348	Epidemiology	English	primary peer-reviewed	Babesia not determined
918	Cursino-Santos, J. R.,Alhassan, A.,Singh, M.,Lobo, C. A.	Babesia: impact of cold storage on the survival and the viability of parasites in blood bags	2014	Transfusion	54	585-91	10.1111/trf.12357	Mitigation	English	primary peer-reviewed						B. divergens
924	Leinwand, J. C.,Arroyo, J. P.,Solomon, D.,Kaplan, L. J.	Babesia microti infection presenting as acute splenic laceration	2013	Surg Infect (Larchmt)	14	412-4	10.1089/sur.2012.137	Pathogenesis	English	primary peer-reviewed					B. microti
930	Holler, J. G.,Roser, D.,Nielsen, H. V.,Eickhardt, S.,Chen, M.,Lester, A.,Bang, D.,Frandsen, C.,David, K. P.	A case of human babesiosis in Denmark	2013	Travel Med Infect Dis	11	324-8	10.1016/j.tmaid.2013.06.003	Pathogenesis-Babesia Study	English	primary peer-reviewed					B. microti
936	Seible, D. M.,Khatana, S. A.,Solomon, M. P.,Parr, J. B.	Hoof beats may mean zebras: atraumatic splenic rupture	2013	Am J Med	126	778-80	10.1016/j.amjmed.2013.04.010	Pathogenesis	English	primary peer-reviewed	Babesia not determined
959	Overzier, E.,Pfister, K.,Thiel, C.,Herb, I.,Mahling, M.,Silaghi, C.	Diversity of Babesia and Rickettsia species in questing Ixodes ricinus: a longitudinal study in urban, pasture, and natural habitats	2013	Vector Borne Zoonotic Dis	13	559-64	10.1089/vbz.2012.1278	Epidemiology	English	primary peer-reviewed					B. microti			B. venatorum (includes unnamed EU 1-3)																												B. capreoli
967	Luciano, R. L.,Moeckel, G.,Palmer, M.,Perazella, M. A.	Babesiosis-induced acute kidney injury with prominent urinary macrophages	2013	Am J Kidney Dis	62	801-5	10.1053/j.ajkd.2013.02.376	Pathogenesis	English	primary peer-reviewed					B. microti
977	Overzier, E.,Pfister, K.,Herb, I.,Mahling, M.,Bock, G., Jr.,Silaghi, C.	Detection of tick-borne pathogens in roe deer (Capreolus capreolus), in questing ticks (Ixodes ricinus), and in ticks infesting roe deer in southern Germany	2013	Ticks Tick Borne Dis	4	320-8	10.1016/j.ttbdis.2013.01.004	Epidemiology	English	primary peer-reviewed					B. microti			B. venatorum (includes unnamed EU 1-3)																												B. capreoli
979	Magnarelli, L. A.,Williams, S. C.,Norris, S. J.,Fikrig, E.	Serum antibodies to Borrelia burgdorferi, Anaplasma phagocytophilum, and Babesia microti in recaptured white-footed mice	2013	J Wildl Dis	49	294-302	10.7589/2012-06-172	Epidemiology	English	primary peer-reviewed					B. microti
981	Dkhil, M. A.,Abdel-Baki, A. S.,Al-Quraishy, S.,Abdel-Moneim, A. E.	Hepatic oxidative stress in Mongolian gerbils experimentally infected with Babesia divergens	2013	Ticks Tick Borne Dis	4	346-51	10.1016/j.ttbdis.2013.01.002	Pathogenesis	English	primary peer-reviewed						B. divergens
985	Schulze, T. L.,Jordan, R. A.,Healy, S. P.,Roegner, V. E.	Detection of Babesia microti and Borrelia burgdorferi in host-seeking Ixodes scapularis (Acari: Ixodidae) in Monmouth County, New Jersey	2013	J Med Entomol	50	379-83		Epidemiology-Babesia Study	English	primary peer-reviewed					B. microti
987	Movila, A.,Toderas, I.,Uspenskaia, I.,Conovalov, J.	Molecular detection of tick-borne pathogens in Ixodes ricinus from Moldova collected in 1960	2013	Ticks Tick Borne Dis	4	359-61	10.1016/j.ttbdis.2012.12.004	Epidemiology	English	primary peer-reviewed					B. microti
999	Welc-Faleciak, R.,Werszko, J.,Cydzik, K.,Bajer, A.,Michalik, J.,Behnke, J. M.	Co-infection and genetic diversity of tick-borne pathogens in roe deer from Poland	2013	Vector Borne Zoonotic Dis	13	277-88	10.1089/vbz.2012.1136	Epidemiology-Babesia Study	English	primary peer-reviewed						B. divergens		B. venatorum (includes unnamed EU 1-3)																												B. capreoli
1006	Johnson, S. T.,Van Tassell, E. R.,Tonnetti, L.,Cable, R. G.,Berardi, V. P.,Leiby, D. A.	Babesia microti real-time polymerase chain reaction testing of Connecticut blood donors: potential implications for screening algorithms	2013	Transfusion	53	2644-9	10.1111/trf.12125	Diagnostic Tests-Epidemiology	English	primary peer-reviewed					B. microti
1009	Masatani, T.,Ooka, H.,Terkawi, M. A.,Cao, S.,Luo, Y.,Asada, M.,Hayashi, K.,Nishikawa, Y.,Xuan, X.	Identification, cloning and characterization of BmP41, a common antigenic protein of Babesia microti	2013	J Vet Med Sci	75	967-70		Pathogenesis-Babesia Study	English	primary peer-reviewed					B. microti
1010	Ionita, M.,Mitrea, I. L.,Pfister, K.,Hamel, D.,Silaghi, C.	Molecular evidence for bacterial and protozoan pathogens in hard ticks from Romania	2013	Vet Parasitol	196	71-6		Epidemiology	English	primary peer-reviewed					B. microti															Babesia sp not determined AND is NOT isolated from humans																	Theileria equi-&gt; formerly Babesia equi
1011	Walsh, M. G.	The relevance of forest fragmentation on the incidence of human babesiosis: investigating the landscape epidemiology of an emerging tick-borne disease	2013	Vector Borne Zoonotic Dis	13	250-5	10.1089/vbz.2012.1198	Epidemiology-Surveillance	English	primary peer-reviewed	Babesia not determined
1013	Bonnet, S.,de la Fuente, J.,Nicollet, P.,Liu, X.,Madani, N.,Blanchard, B.,Maingourd, C.,Alongi, A.,Torina, A.,Fernandez de Mera, I. G.,Vicente, J.,George, J. C.,Vayssier-Taussat, M.,Joncour, G.	Prevalence of tick-borne pathogens in adult Dermacentor spp. ticks from nine collection sites in France	2013	Vector Borne Zoonotic Dis	13	226-36		Epidemiology	English	primary peer-reviewed						B. divergens														Babesia sp not determined AND is NOT isolated from humans				B. bovis		B. crassa			B. bigemina
1024	Reye, A. L.,Stegniy, V.,Mishaeva, N. P.,Velhin, S.,Hubschen, J. M.,Ignatyev, G.,Muller, C. P.	Prevalence of tick-borne pathogens in Ixodes ricinus and Dermacentor reticulatus ticks from different geographical locations in Belarus	2013	PLoS One	8	e54476	10.1371/journal.pone.0054476	Epidemiology-Babesia Study	English	primary peer-reviewed					B. microti			B. venatorum (includes unnamed EU 1-3)
1026	Danilchuk, B.,Leclair, S. J.	Hemolytic anemia accelerated by Babesia spp. infection in splenectomized patient	2012	Clin Lab Sci	25	194-8		Pathogenesis	English	primary peer-reviewed	Babesia not determined
1034	Cao, S.,Luo, Y.,Aboge, G. O.,Terkawi, M. A.,Masatani, T.,Suzuki, H.,Igarashi, I.,Nishikawa, Y.,Xuan, X.	Identification and characterization of an interspersed repeat antigen of Babesia microti (BmIRA)	2013	Exp Parasitol	133	346-52	10.1016/j.exppara.2012.12.015	Pathogenesis-Diagnostic Tests-Babesia Study-Mitigation	English	primary peer-reviewed					B. microti
1041	Sasaki, M.,Fujii, Y.,Iwamoto, M.,Ikadai, H.	Effect of sex steroids on Babesia microti infection in mice	2013	Am J Trop Med Hyg	88	367-75	10.4269/ajtmh.2012.12-0338	Pathogenesis	English	primary peer-reviewed					B. microti
1058	Hersh, M. H.,Tibbetts, M.,Strauss, M.,Ostfeld, R. S.,Keesing, F.	Reservoir competence of wildlife host species for Babesia microti	2012	Emerg Infect Dis	18	1951-7	10.3201/eid1812.111392	Epidemiology	English	primary peer-reviewed					B. microti
1059	Tonkin, M. L.,Crawford, J.,Lebrun, M. L.,Boulanger, M. J.	Babesia divergens and Neospora caninum apical membrane antigen 1 structures reveal selectivity and plasticity in apicomplexan parasite host cell invasion	2013	Protein Sci	22	114-27	10.1002/pro.2193	Babesia Study	English	primary peer-reviewed						B. divergens
1064	Hikosaka, K.,Tsuji, N.,Watanabe, Y.,Kishine, H.,Horii, T.,Igarashi, I.,Kita, K.,Tanabe, K.	Novel type of linear mitochondrial genomes with dual flip-flop inversion system in apicomplexan parasites, Babesia microti and Babesia rodhaini	2012	BMC Genomics	13	622	10.1186/1471-2164-13-622	Babesia Study	English	primary peer-reviewed					B. microti																													B. rodhaini
1066	Tonnetti, L.,Thorp, A. M.,Deisting, B.,Bachowski, G.,Johnson, S. T.,Wey, A. R.,Hodges, J. S.,Leiby, D. A.,Mair, D.	Babesia microti seroprevalence in Minnesota blood donors	2013	Transfusion	53	1698-705	10.1111/j.1537-2995.2012.03948.x	Epidemiology	English	primary peer-reviewed					B. microti
1073	Becker, C. A.,Malandrin, L.,Larcher, T.,Chauvin, A.,Bischoff, E.,Bonnet, S. I.	Validation of BdCCp2 as a marker for Babesia divergens sexual stages in ticks	2013	Exp Parasitol	133	51-6	10.1016/j.exppara.2012.10.007	Babesia Study	English	primary peer-reviewed						B. divergens
1089	Fuller, A.,Manitta, J.,Marks, R.,Tencic, S.,Gordon, C. L.	First reported case of imported human Babesia microti infection in Australia	2012	Pathology	44	580-2	10.1097/PAT.0b013e328358349a	Pathogenesis	English	primary peer-reviewed					B. microti
1090	Salama, A. A.,Aboulaila, M.,Moussa, A. A.,Nayel, M. A.,El-Sify, A.,Terkawi, M. A.,Hassan, H. Y.,Yokoyama, N.,Igarashi, I.	Evaluation of in vitro and in vivo inhibitory effects of fusidic acid on Babesia and Theileria parasites	2013	Vet Parasitol	191	1-10	10.1016/j.vetpar.2012.08.022	Mitigation	English	primary peer-reviewed					B. microti																			B. bovis				B. caballi	B. bigemina								Theileria equi-&gt; formerly Babesia equi
1091	Pavia, C. S.,Madison, G.	Babesiosis in Westchester County, New York	2012	J Am Osteopath Assoc	112	631		Pathogenesis	English	primary peer-reviewed					B. microti
1092	Andric, B.,Golubovic, M.,Terzic, D.,Dupanovic, B.,Icevic, M.	First diagnostic cases of human babesiosis in Montenegro	2012	Braz J Infect Dis	16	498-9	10.1016/j.bjid.2012.04.001	Pathogenesis	English	primary peer-reviewed	Babesia not determined
1095	Welc-Faleciak, R.,Bajer, A.,Paziewska-Harris, A.,Baumann-Popczyk, A.,Sinski, E.	Diversity of Babesia in Ixodes ricinus ticks in Poland	2012	Adv Med Sci	57	364-9	10.2478/v10039-012-0023-9	Epidemiology-Babesia Study	English	primary peer-reviewed					B. microti			B. venatorum (includes unnamed EU 1-3)
1098	Silaghi, C.,Woll, D.,Hamel, D.,Pfister, K.,Mahling, M.,Pfeffer, M.	Babesia spp. and Anaplasma phagocytophilum in questing ticks, ticks parasitizing rodents and the parasitized rodents--analyzing the host-pathogen-vector interface in a metropolitan area	2012	Parasit Vectors	5	191		Epidemiology	English	primary peer-reviewed					B. microti	B. divergens		B. venatorum (includes unnamed EU 1-3)												Babesia sp not determined AND is NOT isolated from humans																B. capreoli
1102	Kumar, P.,Marshall, B. C.,deBlois, G.,Koch, W. C.	A cluster of transfusion-associated babesiosis in extremely low birthweight premature infants	2012	J Perinatol	32	731-3	10.1038/jp.2012.33	Pathogenesis	English	primary peer-reviewed					B. microti
1107	Dubska, L.,Literak, I.,Kverek, P.,Roubalova, E.,Kocianova, E.,Taragelova, V.	Tick-borne zoonotic pathogens in ticks feeding on the common nightingale including a novel strain of Rickettsia sp	2012	Ticks Tick Borne Dis	3	265-8	10.1016/j.ttbdis.2012.06.001	Epidemiology	English	primary peer-reviewed								B. venatorum (includes unnamed EU 1-3)
1110	DiLorenzo, M.,Agus, B.	Symptomatic babesiosis in systemic lupus erythematosus: report of a case and review of the literature	2012	Bull NYU Hosp Jt Dis	70	124-6		Pathogenesis	English	primary peer-reviewed	Babesia not determined
1113	Ros-Garcia, A.,Garcia-Perez, A. L.,Verdera, J.,Juste, R. A.,Hurtado, A.	Monitoring piroplasms infection in three cattle farms in Minorca (Balearic Islands, Spain) with previous history of clinical piroplamosis	2012	Vet Parasitol	190	318-25	10.1016/j.vetpar.2012.07.024	Epidemiology	English	primary peer-reviewed						B. divergens																		B. bovis					B. bigemina
1122	Oines, O.,Radzijevskaja, J.,Paulauskas, A.,Rosef, O.	Prevalence and diversity of Babesia spp. in questing Ixodes ricinus ticks from Norway	2012	Parasit Vectors	5	156		Epidemiology-Babesia Study	English	primary peer-reviewed						B. divergens		B. venatorum (includes unnamed EU 1-3)												Babesia sp not determined AND is NOT isolated from humans																B. capreoli
1123	Priest, J. W.,Moss, D. M.,Won, K.,Todd, C. W.,Henderson, L.,Jones, C. C.,Wilson, M.	Multiplex assay detection of immunoglobulin G antibodies that recognize Babesia microti antigens	2012	Clin Vaccine Immunol	19	1539-48	10.1128/cvi.00313-12	Diagnostic Tests-Babesia Study	English	primary peer-reviewed					B. microti	B. divergens	B. duncani
1125	Joseph, J. T.,Purtill, K.,Wong, S. J.,Munoz, J.,Teal, A.,Madison-Antenucci, S.,Horowitz, H. W.,Aguero-Rosenfeld, M. E.,Moore, J. M.,Abramowsky, C.,Wormser, G. P.	Vertical transmission of Babesia microti, United States	2012	Emerg Infect Dis	18	1318-21	10.3201/eid1808.110988	Pathogenesis	English	primary peer-reviewed					B. microti
1126	Cornillot, E.,Hadj-Kaddour, K.,Dassouli, A.,Noel, B.,Ranwez, V.,Vacherie, B.,Augagneur, Y.,Bres, V.,Duclos, A.,Randazzo, S.,Carcy, B.,Debierre-Grockiego, F.,Delbecq, S.,Moubri-Menage, K.,Shams-Eldin, H.,Usmani-Brown, S.,Bringaud, F.,Wincker, P.,Vivares, C. P.,Schwarz, R. T.,Schetters, T. P.,Krause, P. J.,Gorenflot, A.,Berry, V.,Barbe, V.,Ben Mamoun, C.	Sequencing of the smallest Apicomplexan genome from the human pathogen Babesia microti	2012	Nucleic Acids Res	40	9102-14	10.1093/nar/gks700	Babesia Study	English	primary peer-reviewed					B. microti																			B. bovis
1129	AbouLaila, M.,Terkawi, M. A.,Seuseu, F. J.,Ota, N.,de Macedo, A. C.,Yokoyama, N.,Xuan, X.,Igarashi, I.	Expression and immunological characterization of the heat shock protein-70 homologue from Babesia bigemina	2012	Vet Parasitol	190	401-10	10.1016/j.vetpar.2012.06.035	Pathogenesis-Babesia Study-Mitigation	English	primary peer-reviewed					B. microti																			B. bovis				B. caballi	B. bigemina				B. gibsoni
1131	Jones, S. G.,Coulter, S.,Conner, W.	Using administrative medical claims data to supplement state disease registry systems for reporting zoonotic infections	2013	J Am Med Inform Assoc	20	193-8	10.1136/amiajnl-2012-000948	Epidemiology	English	primary peer-reviewed	Babesia not determined
1132	Tonnetti, L.,Thorp, A. M.,Reddy, H. L.,Keil, S. D.,Goodrich, R. P.,Leiby, D. A.	Riboflavin and ultraviolet light reduce the infectivity of Babesia microti in whole blood	2013	Transfusion	53	860-7	10.1111/j.1537-2995.2012.03791.x	Pathogenesis-Mitigation	English	primary peer-reviewed					B. microti
1146	Martinez-Balzano, C.,Hess, M.,Malhotra, A.,Lenox, R.	Severe babesiosis and Borrelia burgdorferi co-infection	2015	Qjm	108	141-3	10.1093/qjmed/hcs100	Pathogenesis	English	primary peer-reviewed	Babesia not determined
1155	Wojcik-Fatla, A.,Bartosik, K.,Buczek, A.,Dutkiewicz, J.	Babesia microti in adult Dermacentor reticulatus ticks from eastern Poland	2012	Vector Borne Zoonotic Dis	12	841-3	10.1089/vbz.2011.0904	Epidemiology	English	primary peer-reviewed					B. microti
1158	Clark, K.,Savick, K.,Butler, J.	Babesia microti in rodents and raccoons from northeast Florida	2012	J Parasitol	98	1117-21	10.1645/ge-3083.1	Epidemiology-Babesia Study	English	primary peer-reviewed					B. microti
1173	Lommano, E.,Bertaiola, L.,Dupasquier, C.,Gern, L.	Infections and coinfections of questing Ixodes ricinus ticks by emerging zoonotic pathogens in Western Switzerland	2012	Appl Environ Microbiol	78	4606-12		Epidemiology	English	primary peer-reviewed						B. divergens		B. venatorum (includes unnamed EU 1-3)												Babesia sp not determined AND is NOT isolated from humans
1178	Bastian, S.,Jouglin, M.,Brisseau, N.,Malandrin, L.,Klegou, G.,L'Hostis, M.,Chauvin, A.	Antibody prevalence and molecular identification of Babesia spp. In roe deer in France	2012	J Wildl Dis	48	416-24		Epidemiology	English	primary peer-reviewed						B. divergens		B. venatorum (includes unnamed EU 1-3)												Babesia sp not determined AND is NOT isolated from humans																B. capreoli
1186	Sytykiewicz, H.,Karbowiak, G.,Hapunik, J.,Szpechcinski, A.,Supergan-Marwicz, M.,Golawska, S.,Sprawka, I.,Czerniewicz, P.	Molecular evidence of Anaplasma phagocytophilum and Babesia microti co-infections in Ixodes ricinus ticks in central-eastern region of Poland	2012	Ann Agric Environ Med	19	45-9		Epidemiology	English	primary peer-reviewed					B. microti
1187	Capelli, G.,Ravagnan, S.,Montarsi, F.,Ciocchetta, S.,Cazzin, S.,Porcellato, E.,Babiker, A. M.,Cassini, R.,Salviato, A.,Cattoli, G.,Otranto, D.	Occurrence and identification of risk areas of Ixodes ricinus-borne pathogens: a cost-effectiveness analysis in north-eastern Italy	2012	Parasit Vectors	5	61	10.1186/1756-3305-5-61	Epidemiology-Economic	English	primary peer-reviewed								B. venatorum (includes unnamed EU 1-3)
1188	Young, C.,Chawla, A.,Berardi, V.,Padbury, J.,Skowron, G.,Krause, P. J.	Preventing transfusion-transmitted babesiosis: preliminary experience of the first laboratory-based blood donor screening program	2012	Transfusion	52	1523-9	10.1111/j.1537-2995.2012.03612.x	Epidemiology-Mitigation	English	primary peer-reviewed					B. microti
1197	Senanayake, S. N.,Paparini, A.,Latimer, M.,Andriolo, K.,Dasilva, A. J.,Wilson, H.,Xayavong, M. V.,Collignon, P. J.,Jeans, P.,Irwin, P. J.	First report of human babesiosis in Australia	2012	Med J Aust	196	350-2		Pathogenesis	English	primary peer-reviewed					B. microti
1200	Aboulaila, M.,Munkhjargal, T.,Sivakumar, T.,Ueno, A.,Nakano, Y.,Yokoyama, M.,Yoshinari, T.,Nagano, D.,Katayama, K.,El-Bahy, N.,Yokoyama, N.,Igarashi, I.	Apicoplast-targeting antibacterials inhibit the growth of Babesia parasites	2012	Antimicrob Agents Chemother	56	3196-206	10.1128/aac.05488-11	Pathogenesis-Treatment-Babesia Study	English	primary peer-reviewed					B. microti																			B. bovis				B. caballi	B. bigemina								Theileria equi-&gt; formerly Babesia equi
1201	Zamoto-Niikura, A.,Tsuji, M.,Qiang, W.,Nakao, M.,Hirata, H.,Ishihara, C.	Detection of two zoonotic Babesia microti lineages, the Hobetsu and U.S. lineages, in two sympatric tick species, ixodes ovatus and Ixodes persulcatus, respectively, in Japan	2012	Appl Environ Microbiol	78	3424-30	10.1128/aem.00142-12	Pathogenesis-Epidemiology-Transmission	English	primary peer-reviewed					B. microti
1209	Bogoch, II,Davis, B. T.,Hooper, D. C.	Severe babesiosis in a patient treated with a tumor necrosis factor alpha antagonist	2012	Clin Infect Dis	54	1215-6	10.1093/cid/cis046	Pathogenesis	English	primary peer-reviewed	Babesia not determined
1220	Ogo, N. I.,de Mera, I. G.,Galindo, R. C.,Okubanjo, O. O.,Inuwa, H. M.,Agbede, R. I.,Torina, A.,Alongi, A.,Vicente, J.,Gortazar, C.,de la Fuente, J.	Molecular identification of tick-borne pathogens in Nigerian ticks	2012	Vet Parasitol	187	572-7	10.1016/j.vetpar.2012.01.029	Epidemiology	English	primary peer-reviewed						B. divergens																							B. bigemina
1229	Mayne, P. J.	Emerging incidence of Lyme borreliosis, babesiosis, bartonellosis, and granulocytic ehrlichiosis in Australia	2011	Int J Gen Med	4	845-52	10.2147/ijgm.s27336	Epidemiology	English	primary peer-reviewed	Babesia not determined				B. microti		B. duncani
1230	Cunha, B. A.,Mickail, N.,Laguerre, M.	Babesiosis mimicking Epstein Barr Virus (EBV) infectious mononucleosis: another cause of false positive monospot tests	2012	J Infect	64	531-2	10.1016/j.jinf.2012.01.007	Pathogenesis	English	primary peer-reviewed	Babesia not determined
1237	Sultan, P.,Green, C.,Riley, E.,Carvalho, B.	Spinal anaesthesia for caesarean delivery in a parturient with babesiosis and Lyme disease	2012	Anaesthesia	67	180-3	10.1111/j.1365-2044.2011.06941.x	Pathogenesis	English	primary peer-reviewed							B. duncani
1244	Tadin, A.,Turk, N.,Korva, M.,Margaletic, J.,Beck, R.,Vucelja, M.,Habus, J.,Svoboda, P.,Zupanc, T. A.,Henttonen, H.,Markotic, A.	Multiple co-infections of rodents with hantaviruses, Leptospira, and Babesia in Croatia	2012	Vector Borne Zoonotic Dis	12	388-92	10.1089/vbz.2011.0632	Epidemiology	English	primary peer-reviewed					B. microti
1246	Lempereur, L.,Wirtgen, M.,Nahayo, A.,Caron, Y.,Shiels, B.,Saegerman, C.,Losson, B.,Linden, A.	Wild cervids are host for tick vectors of babesia species with zoonotic capability in Belgium	2012	Vector Borne Zoonotic Dis	12	275-80		Epidemiology	English	primary peer-reviewed						B. divergens		B. venatorum (includes unnamed EU 1-3)		B. divergens-like										Babesia sp not determined AND is NOT isolated from humans			B. venatorum-like													B. capreoli
1256	Teal, A. E.,Habura, A.,Ennis, J.,Keithly, J. S.,Madison-Antenucci, S.	A new real-time PCR assay for improved detection of the parasite Babesia microti	2012	J Clin Microbiol	50	903-8	10.1128/jcm.05848-11	Diagnostic Tests	English	primary peer-reviewed					B. microti
1257	Bloch, E. M.,Herwaldt, B. L.,Leiby, D. A.,Shaieb, A.,Herron, R. M.,Chervenak, M.,Reed, W.,Hunter, R.,Ryals, R.,Hagar, W.,Xayavong, M. V.,Slemenda, S. B.,Pieniazek, N. J.,Wilkins, P. P.,Kjemtrup, A. M.	The third described case of transfusion-transmitted Babesia duncani	2012	Transfusion	52	1517-22	10.1111/j.1537-2995.2011.03467.x	Pathogenesis	English	primary peer-reviewed							B. duncani
1268	El Khoury, M. Y.,Gandhi, R.,Dandache, P.,Lombardo, G.,Wormser, G. P.	Non-surgical management of spontaneous splenic rupture due to Babesia microti infection	2011	Ticks Tick Borne Dis	2	235-8	10.1016/j.ttbdis.2011.08.001	Pathogenesis	English	primary peer-reviewed					B. microti
1275	Agoulon, A.,Malandrin, L.,Lepigeon, F.,Venisse, M.,Bonnet, S.,Becker, C. A.,Hoch, T.,Bastian, S.,Plantard, O.,Beaudeau, F.	A Vegetation Index qualifying pasture edges is related to Ixodes ricinus density and to Babesia divergens seroprevalence in dairy cattle herds	2012	Vet Parasitol	185	101-9	10.1016/j.vetpar.2011.10.022	Epidemiology	English	primary peer-reviewed						B. divergens
1277	Li, Y.,Terkawi, M. A.,Nishikawa, Y.,Aboge, G. O.,Luo, Y.,Ooka, H.,Goo, Y. K.,Yu, L.,Cao, S.,Sun, Y.,Yamagishi, J.,Masatani, T.,Yokoyama, N.,Igarashi, I.,Xuan, X.	Macrophages are critical for cross-protective immunity conferred by Babesia microti against Babesia rodhaini infection in mice	2012	Infect Immun	80	311-20	10.1128/iai.05900-11	Pathogenesis	English	primary peer-reviewed					B. microti																													B. rodhaini
1280	Mott, G. A.,Wilson, R.,Fernando, A.,Robinson, A.,MacGregor, P.,Kennedy, D.,Schaap, D.,Matthews, J. B.,Matthews, K. R.	Targeting cattle-borne zoonoses and cattle pathogens using a novel trypanosomatid-based delivery system	2011	PLoS Pathog	7	e1002340	10.1371/journal.ppat.1002340	Mitigation	English	primary peer-reviewed						B. divergens
1281	Curno, O.,Reader, T.,McElligott, A. G.,Behnke, J. M.,Barnard, C. J.	Infection before pregnancy affects immunity and response to social challenge in the next generation	2011	Philos Trans R Soc Lond B Biol Sci	366	3364-74	10.1098/rstb.2011.0110	Pathogenesis	English	primary peer-reviewed					B. microti
1284	van Vugt, M.,Wetsteyn, J. C.,Haverkort, M.,Kolader, M.,Verhaar, N.,Spanjaard, L.,Grobusch, M. P.,Bart, A.,van Gool, T.	New England souvenirs	2011	J Travel Med	18	425-6	10.1111/j.1708-8305.2011.00562.x	Pathogenesis	English	primary peer-reviewed					B. microti
1288	Gabrielli, S.,Galuppi, R.,Marcer, F.,Marini, C.,Tampieri, M. P.,Moretti, A.,Pietrobelli, M.,Cancrini, G.	Development of culture-based serological assays to diagnose Babesia divergens infections	2012	Vector Borne Zoonotic Dis	12	106-10	10.1089/vbz.2011.0706	Diagnostic Tests-Epidemiology	English	primary peer-reviewed						B. divergens																			B. canis				B. bigemina
1291	Hirata, H.,Kawai, S.,Maeda, M.,Jinnai, M.,Fujisawa, K.,Katakai, Y.,Hikosaka, K.,Tanabe, K.,Yasutomi, Y.,Ishihara, C.	Identification and phylogenetic analysis of Japanese Macaque Babesia-1 (JM-1) detected from a Japanese Macaque (Macaca fuscata fuscata)	2011	Am J Trop Med Hyg	85	635-8	10.4269/ajtmh.2011.11-0035	Pathogenesis-Babesia Study	English	primary peer-reviewed									B. cf microti (microti-like)
1294	Shimamoto, Y.,Sasaki, M.,Ikadai, H.,Ishizuka, M.,Yokoyama, N.,Igarashi, I.,Hoshi, F.,Kitamura, H.	Downregulation of hepatic cytochrome P450 3A in mice infected with Babesia microti	2012	J Vet Med Sci	74	241-5		Pathogenesis	English	primary peer-reviewed					B. microti
1298	Lempereur, L.,Lebrun, M.,Cuvelier, P.,Sepult, G.,Caron, Y.,Saegerman, C.,Shiels, B.,Losson, B.	Longitudinal field study on bovine Babesia spp. and Anaplasma phagocytophilum infections during a grazing season in Belgium	2012	Parasitol Res	110	1525-30		Epidemiology	English	primary peer-reviewed						B. divergens		B. venatorum (includes unnamed EU 1-3)												Babesia sp not determined AND is NOT isolated from humans
1299	Fujisawa, K.,Nakajima, R.,Jinnai, M.,Hirata, H.,Zamoto-Niikura, A.,Kawabuchi-Kurata, T.,Arai, S.,Ishihara, C.	Intron sequences from the CCT7 gene exhibit diverse evolutionary histories among the four lineages within the Babesia microti-group, a genetically related species complex that includes human pathogens	2011	Jpn J Infect Dis	64	403-10		Babesia Study	English	primary peer-reviewed					B. microti
1302	Johnson, S. T.,Cable, R. G.,Leiby, D. A.	Lookback investigations of Babesia microti-seropositive blood donors: seven-year experience in a Babesia-endemic area	2012	Transfusion	52	1509-16	10.1111/j.1537-2995.2011.03345.x	Epidemiology	English	primary peer-reviewed					B. microti
1307	Herwaldt, B. L.,Linden, J. V.,Bosserman, E.,Young, C.,Olkowska, D.,Wilson, M.	Transfusion-associated babesiosis in the United States: a description of cases	2011	Ann Intern Med	155	509-19	10.7326/0003-4819-155-8-201110180-00362	Pathogenesis-Epidemiology-Surveillance	English	primary peer-reviewed	Babesia not determined				B. microti		B. duncani
1308	Simonsen, K. A.,Harwell, J. I.,Lainwala, S.	Clinical presentation and treatment of transfusion-associated babesiosis in premature infants	2017	Pediatrics	128	e1019-24	10.1542/peds.2010-0502	Pathogenesis	English	primary peer-reviewed					B. microti
1309	Blum, S.,Gattringer, R.,Haschke, E.,Walochnik, J.,Tschurtschenthaler, G.,Lang, F.,Oberbauer, R.	The case: hemolysis and acute renal failure. Babesiosis	2011	Kidney Int	80	681-3	10.1038/ki.2011.184	Pathogenesis	English	primary peer-reviewed								B. venatorum (includes unnamed EU 1-3)
1312	Chiang, E.,Haller, N.	Babesiosis: an emerging infectious disease that can affect those who travel to the northeastern United States	2011	Travel Med Infect Dis	9	238-42	10.1016/j.tmaid.2011.06.003	Pathogenesis	English	primary peer-reviewed					B. microti
1324	Hildebrandt, A.,Franke, J.,Meier, F.,Sachse, S.,Dorn, W.,Straube, E.	The potential role of migratory birds in transmission cycles of Babesia spp., Anaplasma phagocytophilum, and Rickettsia spp	2010	Ticks Tick Borne Dis	1	105-7	10.1016/j.ttbdis.2009.12.003	Epidemiology	English	primary peer-reviewed					B. microti	B. divergens
1328	Schorn, S.,Pfister, K.,Reulen, H.,Mahling, M.,Silaghi, C.	Occurrence of Babesia spp., Rickettsia spp. and Bartonella spp. in Ixodes ricinus in Bavarian public parks, Germany	2011	Parasit Vectors	4	135	10.1186/1756-3305-4-135	Epidemiology	English	primary peer-reviewed						B. divergens		B. venatorum (includes unnamed EU 1-3)																									B. gibsoni
1334	Ohmori, S.,Kawai, A.,Takada, N.,Saito-Ito, A.	Development of real-time PCR assay for differential detection and quantification for multiple Babesia microti-genotypes	2011	Parasitol Int	60	403-9	10.1016/j.parint.2011.06.021	Diagnostic Tests	English	primary peer-reviewed					B. microti
1338	Hasle, G.,Leinaas, H. P.,Roed, K. H.,Oines, O.	Transport of Babesia venatorum-infected Ixodes ricinus to Norway by northward migrating passerine birds	2011	Acta Vet Scand	53	41	10.1186/1751-0147-53-41	Epidemiology-Babesia Study	English	primary peer-reviewed								B. venatorum (includes unnamed EU 1-3)
1341	Wudhikarn, K.,Perry, E. H.,Kemperman, M.,Jensen, K. A.,Kline, S. E.	Transfusion-transmitted babesiosis in an immunocompromised patient: a case report and review	2011	Am J Med	124	800-5	10.1016/j.amjmed.2011.03.009	Pathogenesis	English	primary peer-reviewed					B. microti
1343	Hildebrandt, A.,Franke, J.,Schmoock, G.,Pauliks, K.,Kramer, A.,Straube, E.	Diversity and coexistence of tick-borne pathogens in central Germany	2011	J Med Entomol	48	651-5		Epidemiology	English	primary peer-reviewed					B. microti	B. divergens
1345	El-Bahnasawy, M. M.,Khalil, H. H.,Morsy, T. A.	Babesiosis in an Egyptian boy aquired from pet dog, and a general review	2011	J Egypt Soc Parasitol	41	99-108		Pathogenesis	English	primary peer-reviewed	Babesia not determined
1350	Baumeister, S.,Wiesner, J.,Reichenberg, A.,Hintz, M.,Bietz, S.,Harb, O. S.,Roos, D. S.,Kordes, M.,Friesen, J.,Matuschewski, K.,Lingelbach, K.,Jomaa, H.,Seeber, F.	Fosmidomycin uptake into Plasmodium and Babesia-infected erythrocytes is facilitated by parasite-induced new permeability pathways	2011	PLoS One	6	e19334	10.1371/journal.pone.0019334	Treatment-Babesia Study	English	primary peer-reviewed						B. divergens
1352	Sun, Y.,Moreau, E.,Chauvin, A.,Malandrin, L.	The invasion process of bovine erythrocyte by Babesia divergens: knowledge from an in vitro assay	2011	Vet Res	42	62	10.1186/1297-9716-42-62	Babesia Study	English	primary peer-reviewed						B. divergens
1356	Nehrbass-Stuedli, A.,Boykin, D.,Tidwell, R. R.,Brun, R.	Novel diamidines with activity against Babesia divergens in vitro and Babesia microti in vivo	2011	Antimicrob Agents Chemother	55	3439-45	10.1128/aac.01482-10	Treatment	English	primary peer-reviewed					B. microti	B. divergens
1357	Kik, M.,Nijhof, A. M.,Balk, J. A.,Jongejan, F.	Babesia sp. EU1 infection in a forest reindeer, The Netherlands	2011	Emerg Infect Dis	17	936-8	10.3201/eid1705.101834	Pathogenesis	English	primary peer-reviewed								B. venatorum (includes unnamed EU 1-3)
1358	Joseph, J. T.,Roy, S. S.,Shams, N.,Visintainer, P.,Nadelman, R. B.,Hosur, S.,Nelson, J.,Wormser, G. P.	Babesiosis in Lower Hudson Valley, New York, USA	2011	Emerg Infect Dis	17	843-7	10.3201/eid1705.101334	Pathogenesis-Epidemiology-Surveillance	English	primary peer-reviewed	Babesia not determined				B. microti
1364	Reis, S. P.,Maddineni, S.,Rozenblit, G.,Allen, D.	Spontaneous splenic rupture secondary to Babesia microti infection: treatment with splenic artery embolization	2011	J Vasc Interv Radiol	22	732-4	10.1016/j.jvir.2011.01.439	Pathogenesis	English	primary peer-reviewed					B. microti
1368	Qi, C.,Zhou, D.,Liu, J.,Cheng, Z.,Zhang, L.,Wang, L.,Wang, Z.,Yang, D.,Wang, S.,Chai, T.	Detection of Babesia divergens using molecular methods in anemic patients in Shandong Province, China	2011	Parasitol Res	109	241-5	10.1007/s00436-011-2382-8	Pathogenesis-Epidemiology-Babesia Study	English	primary peer-reviewed						B. divergens
1370	Abbas, H. M.,Brenes, R. A.,Ajemian, M. S.,Scholand, S. J.	Successful conservative treatment of spontaneous splenic rupture secondary to Babesiosis: a case report and literature review	2011	Conn Med	75	143-6		Pathogenesis	English	primary peer-reviewed					B. microti
1377	Franke, J.,Hildebrandt, A.,Meier, F.,Straube, E.,Dorn, W.	Prevalence of Lyme disease agents and several emerging pathogens in questing ticks from the German Baltic coast	2011	J Med Entomol	48	441-4		Epidemiology	English	primary peer-reviewed					B. microti	B. divergens
1381	Bown, K. J.,Lambin, X.,Telford, G.,Heyder-Bruckner, D.,Ogden, N. H.,Birtles, R. J.	The common shrew (Sorex araneus): a neglected host of tick-borne infections?	2011	Vector Borne Zoonotic Dis	11	947-53	10.1089/vbz.2010.0185	Epidemiology	English	primary peer-reviewed					B. microti
1384	Burri, C.,Dupasquier, C.,Bastic, V.,Gern, L.	Pathogens of emerging tick-borne diseases, Anaplasma phagocytophilum, Rickettsia spp., and Babesia spp., in ixodes ticks collected from rodents at four sites in Switzerland (Canton of Bern)	2011	Vector Borne Zoonotic Dis	11	939-44	10.1089/vbz.2010.0215	Epidemiology	English	primary peer-reviewed					B. microti			B. venatorum (includes unnamed EU 1-3)
1389	Gigandet, L.,Stauffer, E.,Douet, V.,Rais, O.,Moret, J.,Gern, L.	Prevalence of three zoonotic Babesia species in Ixodes ricinus (Linne, 1758) nymphs in a suburban forest in Switzerland	2011	Vector Borne Zoonotic Dis	11	363-6	10.1089/vbz.2010.0195	Epidemiology	English	primary peer-reviewed					B. microti	B. divergens		B. venatorum (includes unnamed EU 1-3)
1390	Katargina, O.,Geller, J.,Vasilenko, V.,Kuznetsova, T.,Jarvekulg, L.,Vene, S.,Lundkvist, A.,Golovljova, I.	Detection and characterization of Babesia species in Ixodes ticks in Estonia	2011	Vector Borne Zoonotic Dis	11	923-8		Epidemiology-Babesia Study	English	primary peer-reviewed					B. microti			B. venatorum (includes unnamed EU 1-3)		B. divergens-like										Babesia sp not determined AND is NOT isolated from humans
1392	Wormser, G. P.,Lombardo, G.,Silverblatt, F.,El Khoury, M. Y.,Prasad, A.,Yelon, J. A.,Sanda, A.,Karim, S.,Coku, L.,Savino, J. A.	Babesiosis as a cause of fever in patients undergoing a splenectomy	2011	Am Surg	77	345-7		Pathogenesis	English	primary peer-reviewed					B. microti
1397	Maamun, J. M.,Suleman, M. A.,Akinyi, M.,Ozwara, H.,Kariuki, T.,Carlsson, H. E.	Prevalence of Babesia microti in free-ranging baboons and African green monkeys	2011	J Parasitol	97	63-7	10.1645/ge-2391.1	Epidemiology	English	primary peer-reviewed					B. microti
1400	Zintl, A.,Finnerty, E. J.,Murphy, T. M.,de Waal, T.,Gray, J. S.	Babesias of red deer (Cervus elaphus) in Ireland	2011	Vet Res	42	7		Epidemiology-Babesia Study	English	primary peer-reviewed						B. divergens														Babesia sp not determined AND is NOT isolated from humans		B. odocoilei-like
1402	Odigie-Okon, E.,Okon, E.,Dodson, J.,Vorobiof, G.	Stress-induced cardiomyopathy complicating severe babesiosis	2011	Cardiol J	18	83-6		Pathogenesis	English	primary peer-reviewed	Babesia not determined
1412	Mazyad, S. A.,Shoukry, N. M.,El-Alfy, N. M.	Efficacy of Ixodes ricinus as a vector of zoonotic babesiosis in Sinai Peninsula, Egypt	2010	J Egypt Soc Parasitol	40	499-514		Epidemiology-Transmission	English	primary peer-reviewed					B. microti																			B. bovis					B. bigemina
1417	Welc-Faleciak, R.,Hildebrandt, A.,Sinski, E.	Co-infection with Borrelia species and other tick-borne pathogens in humans: two cases from Poland	2010	Ann Agric Environ Med	17	309-13		Epidemiology-Babesia Study	English	primary peer-reviewed	Babesia not determined
1418	Lubin, A. S.,Snydman, D. R.,Miller, K. B.	Persistent babesiosis in a stem cell transplant recipient	2011	Leuk Res	35	e77-8	10.1016/j.leukres.2010.11.029	Pathogenesis	English	primary peer-reviewed	Babesia not determined
1420	Reis, C.,Cote, M.,Paul, R. E.,Bonnet, S.	Questing ticks in suburban forest are infected by at least six tick-borne pathogens	2011	Vector Borne Zoonotic Dis	11	907-16	10.1089/vbz.2010.0103	Epidemiology	English	primary peer-reviewed								B. venatorum (includes unnamed EU 1-3)
1422	Hildebrandt, A.,Straube, E.,Neubauer, H.,Schmoock, G.	Coxiella burnetii and coinfections in Ixodes ricinus ticks in Central Germany	2011	Vector Borne Zoonotic Dis	11	1205-7	10.1089/vbz.2010.0180	Epidemiology	English	primary peer-reviewed					B. microti
1423	Pancewicz, S.,Moniuszko, A.,Bieniarz, E.,Pucilo, K.,Grygorczuk, S.,Zajkowska, J.,Czupryna, P.,Kondrusik, M.,Swierzbinska-Pijanowska, R.	Anti-Babesia microti antibodies in foresters highly exposed to tick bites in Poland	2011	Scand J Infect Dis	43	197-201	10.3109/00365548.2010.538930	Epidemiology	English	primary peer-reviewed					B. microti
1430	Nicholson, G. T.,Walsh, C. A.,Madan, R. P.	Transfusion-associated babesiosis in a 7-month-old infant after bidirectional Glenn procedure	2010	Congenit Heart Dis	5	607-13	10.1111/j.1747-0803.2010.00384.x	Pathogenesis	English	primary peer-reviewed					B. microti
1439	Ramharter, M.,Walochnik, J.,Lagler, H.,Winkler, S.,Wernsdorfer, W. H.,Stoiser, B.,Graninger, W.	Clinical and molecular characterization of a near fatal case of human babesiosis in Austria	2010	J Travel Med	17	416-8	10.1111/j.1708-8305.2010.00446.x	Pathogenesis	English	primary peer-reviewed					B. microti
1441	Silva, M. G.,Marques, P. X.,Oliva, A.	Detection of Babesia and Theileria species infection in cattle from Portugal using a reverse line blotting method	2010	Vet Parasitol	174	199-205	10.1016/j.vetpar.2010.08.038	Epidemiology	English	primary peer-reviewed						B. divergens																		B. bovis					B. bigemina
1446	Hamaguchi, K.,Ike, K.,Yamazaki, Y.,Morita, T.,Imai, S.	Influence of zinc deficiency to the mice infected with Babesia microti	2011	J Vet Med Sci	73	263-7		Pathogenesis	English	primary peer-reviewed					B. microti
1452	Telfer, S.,Lambin, X.,Birtles, R.,Beldomenico, P.,Burthe, S.,Paterson, S.,Begon, M.	Species interactions in a parasite community drive infection risk in a wildlife population	2010	Science	330	243-6	10.1126/science.1190333	Epidemiology	English	primary peer-reviewed					B. microti
1455	Hasle, G.,Bjune, G. A.,Christensson, D.,Roed, K. H.,Whist, A. C.,Leinaas, H. P.	Detection of Babesia divergens in southern Norway by using an immunofluorescence antibody test in cow sera	2010	Acta Vet Scand	52	55	10.1186/1751-0147-52-55	Epidemiology	English	primary peer-reviewed						B. divergens
1460	Prince, H. E.,Lape-Nixon, M.,Patel, H.,Yeh, C.	Comparison of the Babesia duncani (WA1) IgG detection rates among clinical sera submitted to a reference laboratory for WA1 IgG testing and blood donor specimens from diverse geographic areas of the United States	2010	Clin Vaccine Immunol	17	1729-33	10.1128/cvi.00256-10	Epidemiology	English	primary peer-reviewed					B. microti		B. duncani
1462	Hildebrandt, A.,Fritzsch, J.,Franke, J.,Sachse, S.,Dorn, W.,Straube, E.	Co-circulation of emerging tick-borne pathogens in Middle Germany	2011	Vector Borne Zoonotic Dis	11	533-7	10.1089/vbz.2010.0048	Epidemiology	English	primary peer-reviewed					B. microti	B. divergens
1465	Herman, J. H.,Ayache, S.,Olkowska, D.	Autoimmunity in transfusion babesiosis: a spectrum of clinical presentations	2010	J Clin Apher	25	358-61	10.1002/jca.20262	Pathogenesis	English	primary peer-reviewed					B. microti
1468	Rar, V. A.,Epikhina, T. I.,Livanova, N. N.,Panov, V. V.	Genetic diversity of Babesia in Ixodes persulcatus and small mammals from North Ural and West Siberia, Russia	2011	Parasitology	138	175-82	10.1017/s0031182010001162	Epidemiology-Babesia Study	English	primary peer-reviewed					B. microti					B. divergens-like													B. venatorum-like
1470	Zygner, W.,Baska, P.,Wisniewski, M.,Wedrychowicz, H.	The molecular evidence of Babesia microti in hard ticks removed from dogs in Warsaw (central Poland)	2010	Pol J Microbiol	59	95-7		Epidemiology	English	primary peer-reviewed					B. microti
1471	Franke, J.,Fritzsch, J.,Tomaso, H.,Straube, E.,Dorn, W.,Hildebrandt, A.	Coexistence of pathogens in host-seeking and feeding ticks within a single natural habitat in Central Germany	2010	Appl Environ Microbiol	76	6829-36	10.1128/aem.01630-10	Epidemiology	English	primary peer-reviewed					B. microti	B. divergens
1496	Becker, C. A.,Malandrin, L.,Depoix, D.,Larcher, T.,David, P. H.,Chauvin, A.,Bischoff, E.,Bonnet, S.	Identification of three CCp genes in Babesia divergens: novel markers for sexual stages parasites	2010	Mol Biochem Parasitol	174	36-43	10.1016/j.molbiopara.2010.06.011	Babesia Study	English	primary peer-reviewed						B. divergens
1504	Haapasalo, K.,Suomalainen, P.,Sukura, A.,Siikamaki, H.,Jokiranta, T. S.	Fatal babesiosis in man, Finland, 2004	2010	Emerg Infect Dis	16	1116-8	10.3201/eid1607.091905	Pathogenesis	English	primary peer-reviewed						B. divergens
1508	Beck, R.,Vojta, L.,Curkovic, S.,Mrljak, V.,Margaletic, J.,Habrun, B.	Molecular survey of Babesia microti in wild rodents in central Croatia	2011	Vector Borne Zoonotic Dis	11	81-3	10.1089/vbz.2009.0260	Epidemiology	English	primary peer-reviewed					B. microti
1519	King, E.,Wertheim, G.,Shiley, K.,Wagner, J.,Bagg, A.,Greenblatt, J.	Images Dx. Severe babesiosis	2010	J Hosp Med	5	E8	10.1002/jhm.669	Pathogenesis	English	primary peer-reviewed	Babesia not determined
1529	Hildebrandt, A.,Pauliks, K.,Sachse, S.,Straube, E.	Coexistence of Borrelia spp. and Babesia spp. in Ixodes ricinus ticks in Middle Germany	2010	Vector Borne Zoonotic Dis	10	831-7		Epidemiology	English	primary peer-reviewed					B. microti	B. divergens														Babesia sp not determined AND is NOT isolated from humans
1538	Cassini, R.,Bonoli, C.,Montarsi, F.,Tessarin, C.,Marcer, F.,Galuppi, R.	Detection of Babesia EU1 in Ixodes ricinus ticks in northern Italy	2010	Vet Parasitol	171	151-4	10.1016/j.vetpar.2010.03.009	Epidemiology-Babesia Study	English	primary peer-reviewed								B. venatorum (includes unnamed EU 1-3)
1540	Dkhil, M. A.,Al-Quraishy, S.,Abdel-Baki, A. S.	Hepatic tissue damage induced in Meriones ungliculatus due to infection with Babesia divergens-infected erythrocytes	2010	Saudi J Biol Sci	17	129-32	10.1016/j.sjbs.2010.02.005	Pathogenesis	English	primary peer-reviewed						B. divergens
1543	Iori, A.,Gabrielli, S.,Calderini, P.,Moretti, A.,Pietrobelli, M.,Tampieri, M. P.,Galuppi, R.,Cancrini, G.	Tick reservoirs for piroplasms in central and northern Italy	2010	Vet Parasitol	170	291-6		Epidemiology-Babesia Study	English	primary peer-reviewed									B. cf microti (microti-like)											Babesia sp not determined AND is NOT isolated from humans				B. bovis	B. canis				B. bigemina		B. vogeli			B. rodhaini			Theileria equi-&gt; formerly Babesia equi
1545	Weld, E. D.,Eimer, K. M.,Saharia, K.,Orenstein, A.,Hess, J. R.	Transfusion medicine illustrated. The expanding range and severity of babesiosis	2010	Transfusion	50	290-1	10.1111/j.1537-2995.2009.02563.x	Pathogenesis	English	primary peer-reviewed					B. microti
1548	Reye, A. L.,Hubschen, J. M.,Sausy, A.,Muller, C. P.	Prevalence and seasonality of tick-borne pathogens in questing Ixodes ricinus ticks from Luxembourg	2010	Appl Environ Microbiol	76	2923-31	10.1128/aem.03061-09	Epidemiology-Babesia Study	English	primary peer-reviewed					B. microti	B. divergens		B. venatorum (includes unnamed EU 1-3)
1557	AbouLaila, M.,Sivakumar, T.,Yokoyama, N.,Igarashi, I.	Inhibitory effect of terpene nerolidol on the growth of Babesia parasites	2010	Parasitol Int	59	278-82	10.1016/j.parint.2010.02.006	Treatment	English	primary peer-reviewed					B. microti																			B. bovis				B. caballi	B. bigemina
1568	Aderinboye, O.,Syed, S. S.	Congenital babesiosis in a four-week-old female infant	2010	Pediatr Infect Dis J	29	188	10.1097/INF.0b013e3181c3c971	Pathogenesis	English	primary peer-reviewed					B. microti
1571	Guan, G.,Chauvin, A.,Yin, H.,Luo, J.,Moreau, E.	Course of infection by Babesia sp. BQ1 (Lintan) and B. divergens in sheep depends on the production of IFNgamma and IL10	2010	Parasite Immunol	32	143-52	10.1111/j.1365-3024.2009.01169.x	Pathogenesis-Babesia Study	English	primary peer-reviewed						B. divergens
1575	Wormser, G. P.,Prasad, A.,Neuhaus, E.,Joshi, S.,Nowakowski, J.,Nelson, J.,Mittleman, A.,Aguero-Rosenfeld, M.,Topal, J.,Krause, P. J.	Emergence of resistance to azithromycin-atovaquone in immunocompromised patients with Babesia microti infection	2010	Clin Infect Dis	50	381-6	10.1086/649859	Pathogenesis	English	primary peer-reviewed					B. microti
1582	Tonnetti, L.,Proctor, M. C.,Reddy, H. L.,Goodrich, R. P.,Leiby, D. A.	Evaluation of the Mirasol pathogen [corrected] reduction technology system against Babesia microti in apheresis platelets and plasma	2010	Transfusion	50	1019-27	10.1111/j.1537-2995.2009.02538.x	Pathogenesis-Mitigation	English	primary peer-reviewed					B. microti
1585	Aboulaila, M.,Yokoyama, N.,Igarashi, I.	Inhibitory effects of (-)-epigallocatechin-3-gallate from green tea on the growth of Babesia parasites	2010	Parasitology	137	785-91	10.1017/s0031182009991594	Treatment	English	primary peer-reviewed					B. microti																			B. bovis					B. bigemina
1598	Zhao, Y.,Love, K. R.,Hall, S. W.,Beardell, F. V.	A fatal case of transfusion-transmitted babesiosis in the State of Delaware	2009	Transfusion	49	2583-7	10.1111/j.1537-2995.2009.02454.x	Pathogenesis	English	primary peer-reviewed					B. microti
1602	Aboulaila, M.,Nakamura, K.,Govind, Y.,Yokoyama, N.,Igarashi, I.	Evaluation of the in vitro growth-inhibitory effect of epoxomicin on Babesia parasites	2010	Vet Parasitol	167	19-27	10.1016/j.vetpar.2009.09.049	Treatment	English	primary peer-reviewed					B. microti																			B. bovis				B. caballi	B. bigemina								Theileria equi-&gt; formerly Babesia equi
1604	Cullen, G.,Sands, B. E.,Yajnik, V.	Babesiosis in a patient on infliximab for Crohn's disease	2010	Inflamm Bowel Dis	16	1269-70	10.1002/ibd.21158	Pathogenesis	English	primary peer-reviewed	Babesia not determined
1615	Nelson, D. A.,Bradley, J. K.,Arya, R.,Ianosi-Irimie, M.,Marques-Baptista, A.,Merlin, M. A.	Babesiosis as a rare cause of fever in the immunocompromised patient: a case report	2009	Cases J	2	7420	10.4076/1757-1626-2-7420	Pathogenesis	English	primary peer-reviewed	Babesia not determined
1616	Namangala, B.,Inoue, N.,Sugimoto, C.	Preliminary studies on the effects of orally-administered Transforming Growth Factor-beta on protozoan diseases in mice	2009	Jpn J Vet Res	57	101-8		Treatment	English	primary peer-reviewed					B. microti																													B. rodhaini
1618	Johnson, S. T.,Cable, R. G.,Tonnetti, L.,Spencer, B.,Rios, J.,Leiby, D. A.	Seroprevalence of Babesia microti in blood donors from Babesia-endemic areas of the northeastern United States: 2000 through 2007	2009	Transfusion	49	2574-82	10.1111/j.1537-2995.2009.02430.x	Epidemiology	English	primary peer-reviewed					B. microti
1623	Moreau, E.,Jouglin, M.,Chauvin, A.,Malandrin, L.	Babesia divergens experimental infection of spleen-intact sheep results in long-lasting parasitemia despite a strong humoral response: preliminary results	2009	Vet Parasitol	166	205-11	10.1016/j.vetpar.2009.08.021	Pathogenesis	English	primary peer-reviewed						B. divergens
1625	Asad, S.,Sweeney, J.,Mermel, L. A.	Transfusion-transmitted babesiosis in Rhode Island	2009	Transfusion	49	2564-73	10.1111/j.1537-2995.2009.02380.x	Pathogenesis	English	primary peer-reviewed	Babesia not determined
1627	Malandrin, L.,Jouglin, M.,Sun, Y.,Brisseau, N.,Chauvin, A.	Redescription of Babesia capreoli (Enigk and Friedhoff, 1962) from roe deer (Capreolus capreolus): isolation, cultivation, host specificity, molecular characterisation and differentiation from Babesia divergens	2010	Int J Parasitol	40	277-84	10.1016/j.ijpara.2009.08.008	Pathogenesis-Babesia Study	English	primary peer-reviewed						B. divergens																														B. capreoli
1632	Tokarz, R.,Jain, K.,Bennett, A.,Briese, T.,Lipkin, W. I.	Assessment of polymicrobial infections in ticks in New York state	2010	Vector Borne Zoonotic Dis	10	217-21	10.1089/vbz.2009.0036	Epidemiology	English	primary peer-reviewed					B. microti
1648	Browne, S.,Ryan, Y.,Goodyer, M.,Gilligan, O.	Fatal babesiosis in an asplenic patient	2009	Br J Haematol	148	494	10.1111/j.1365-2141.2009.07829.x	Pathogenesis	English	primary peer-reviewed	Babesia not determined
1655	Wojcik-Fatla, A.,Szymanska, J.,Wdowiak, L.,Buczek, A.,Dutkiewicz, J.	Coincidence of three pathogens (Borrelia burgdorferi sensu lato, Anaplasma phagocytophilum and Babesia microti) in Ixodes ricinus ticks in the Lublin macroregion	2009	Ann Agric Environ Med	16	151-8		Epidemiology	English	primary peer-reviewed					B. microti
1657	Tonnetti, L.,Eder, A. F.,Dy, B.,Kennedy, J.,Pisciotto, P.,Benjamin, R. J.,Leiby, D. A.	Transfusion-transmitted Babesia microti identified through hemovigilance	2009	Transfusion	49	2557-63	10.1111/j.1537-2995.2009.02317.x	Pathogenesis	English	primary peer-reviewed					B. microti
1658	Semel, M. E.,Tavakkolizadeh, A.,Gates, J. D.	Babesiosis in the immediate postoperative period after splenectomy for trauma	2009	Surg Infect (Larchmt)	10	553-6	10.1089/sur.2008.001	Pathogenesis	English	primary peer-reviewed	Babesia not determined
1671	Gallagher, L. G.,Chau, S.,Owaisi, A. S.,Konczyk, M.,Bishop, H. S.,Arguin, P. M.,Trenholme, G. M.	An 84-year-old woman with fever and dark urine	2009	Clin Infect Dis	49	278, 310-1	10.1086/600033	Pathogenesis	English	primary peer-reviewed					B. microti
1674	Terkawi, M. A.,Aboge, G.,Jia, H.,Goo, Y. K.,Ooka, H.,Yamagishi, J.,Nishikawa, Y.,Yokoyama, N.,Igarashi, I.,Kawazu, S. I.,Fujisaki, K.,Xuan, X.	Molecular and immunological characterization of Babesia gibsoni and Babesia microti heat shock protein-70	2009	Parasite Immunol	31	328-40	10.1111/j.1365-3024.2009.01109.x	Pathogenesis-Babesia Study-Mitigation	English	primary peer-reviewed					B. microti																												B. gibsoni
1688	Ngo, V.,Civen, R.	Babesiosis acquired through blood transfusion, California, USA	2009	Emerg Infect Dis	15	785-7	10.3201/eid1505.081562	Pathogenesis	English	primary peer-reviewed					B. microti
1695	Criado-Fornelio, A.,Buling, A.,Asenzo, G.,Benitez, D.,Florin-Christensen, M.,Gonzalez-Oliva, A.,Henriques, G.,Silva, M.,Alongi, A.,Agnone, A.,Torina, A.,Madruga, C. R.	Development of fluorogenic probe-based PCR assays for the detection and quantification of bovine piroplasmids	2009	Vet Parasitol	162	200-6	10.1016/j.vetpar.2009.03.040	Diagnostic Tests-Epidemiology-Babesia Study	English	primary peer-reviewed						B. divergens																		B. bovis	B. canis			B. caballi	B. bigemina								Theileria equi-&gt; formerly Babesia equi
1705	Jinnai, M.,Kawabuchi-Kurata, T.,Tsuji, M.,Nakajima, R.,Fujisawa, K.,Nagata, S.,Koide, H.,Matoba, Y.,Asakawa, M.,Takahashi, K.,Ishihara, C.	Molecular evidence for the presence of new Babesia species in feral raccoons (Procyon lotor) in Hokkaido, Japan	2009	Vet Parasitol	162	241-7		Epidemiology-Babesia Study	English	primary peer-reviewed									B. cf microti (microti-like)	B. divergens-like										Babesia sp not determined AND is NOT isolated from humans		B. odocoilei-like
1709	Walk, S. T.,Xu, G.,Stull, J. W.,Rich, S. M.	Correlation between tick density and pathogen endemicity, New Hampshire	2009	Emerg Infect Dis	15	585-7	10.3201/eid1504.080940	Epidemiology	English	primary peer-reviewed					B. microti
1715	Spaete, J.,Patrozou, E.,Rich, J. D.,Sweeney, J. D.	Red cell exchange transfusion for babesiosis in Rhode Island	2009	J Clin Apher	24	97-105	10.1002/jca.20197	Pathogenesis	English	primary peer-reviewed		Human - serology
1725	Malandrin, L.,Jouglin, M.,Moreau, E.,Chauvin, A.	Individual heterogeneity in erythrocyte susceptibility to Babesia divergens is a critical factor for the outcome of experimental spleen-intact sheep infections	2009	Vet Res	40	25	10.1051/vetres/2009008	Pathogenesis-Babesia Study	English	primary peer-reviewed						B. divergens
1726	Bonnet, S.,Brisseau, N.,Hermouet, A.,Jouglin, M.,Chauvin, A.	Experimental in vitro transmission of Babesia sp. (EU1) by Ixodes ricinus	2009	Vet Res	40	21	10.1051/vetres/2009004	Transmission	English	primary peer-reviewed								B. venatorum (includes unnamed EU 1-3)
1728	Berman, K. H.,Blue, D. E.,Smith, D. S.,Kwo, P. Y.,Liangpunsakul, S.	Fatal case of babesiosis in postliver transplant patient	2009	Transplantation	87	452-3	10.1097/TP.0b013e3181957694	Pathogenesis	English	primary peer-reviewed	Babesia not determined
1729	Nakajima, R.,Tsuji, M.,Oda, K.,Zamoto-Niikura, A.,Wei, Q.,Kawabuchi-Kurata, T.,Nishida, A.,Ishihara, C.	Babesia microti-group parasites compared phylogenetically by complete sequencing of the CCTeta gene in 36 isolates	2009	J Vet Med Sci	71	55-68		Babesia Study	English	primary peer-reviewed					B. microti	B. divergens															B. odocoilei			B. bovis				B. caballi	B. bigemina		B. vogeli		B. gibsoni	B. rodhaini			Theileria equi-&gt; formerly Babesia equi
1731	Becker, C. A.,Bouju-Albert, A.,Jouglin, M.,Chauvin, A.,Malandrin, L.	Natural transmission of Zoonotic Babesia spp. by Ixodes ricinus ticks	2009	Emerg Infect Dis	15	320-2		Epidemiology	English	primary peer-reviewed						B. divergens		B. venatorum (includes unnamed EU 1-3)
1737	El-Bahnasawy, M. M.,Morsy, T. A.	Egyptian human babesiosis and general review	2008	J Egypt Soc Parasitol	38	265-72		Pathogenesis	English	primary peer-reviewed	Babesia not determined
1738	Cangelosi, J. J.,Sarvat, B.,Sarria, J. C.,Herwaldt, B. L.,Indrikovs, A. J.	Transmission of Babesia microti by blood transfusion in Texas	2008	Vox Sang	95	331-4	10.1111/j.1423-0410.2008.01094.x	Pathogenesis	English	primary peer-reviewed					B. microti
1739	Curno, O.,Behnke, J. M.,McElligott, A. G.,Reader, T.,Barnard, C. J.	Mothers produce less aggressive sons with altered immunity when there is a threat of disease during pregnancy	2009	Proc Biol Sci	276	1047-54	10.1098/rspb.2008.1612	Pathogenesis	English	primary peer-reviewed					B. microti
1741	Garcia-Sanmartin, J.,Barandika, J. F.,Juste, R. A.,Garcia-Perez, A. L.,Hurtado, A.	Distribution and molecular detection of Theileria and Babesia in questing ticks from northern Spain	2008	Med Vet Entomol	22	318-25	10.1111/j.1365-2915.2008.00748.x	Epidemiology	English	primary peer-reviewed						B. divergens																		B. bovis	B. canis			B. caballi	B. bigemina
1745	Bautista, C. R.,Sandoval, A.,Aguilar, B. R.	Effect of high- and low-molecular-weight components of Lactobacillus casei on resistance against Babesia microti in NIH mice	2008	Ann N Y Acad Sci	1149	152-4	10.1196/annals.1428.037	Mitigation	English	primary peer-reviewed					B. microti
1764	Hartelt, K.,Pluta, S.,Oehme, R.,Kimmig, P.	Spread of ticks and tick-borne diseases in Germany due to global warming	2008	Parasitol Res	103 Suppl 1	S109-16	10.1007/s00436-008-1059-4	Epidemiology	English	primary peer-reviewed					B. microti
1771	Gubernot, D. M.,Lucey, C. T.,Lee, K. C.,Conley, G. B.,Holness, L. G.,Wise, R. P.	Babesia infection through blood transfusions: reports received by the US Food and Drug Administration, 1997-2007	2009	Clin Infect Dis	48	25-30	10.1086/595010	Pathogenesis-Epidemiology-Surveillance	English	primary peer-reviewed					B. microti
1778	Cunha, B. A.,Cohen, Y. Z.,McDermott, B.	Fever of unknown origin (FUO) due to babesiosis in a immunocompetent host	2008	Heart Lung	37	481-4	10.1016/j.hrtlng.2008.01.003	Pathogenesis	English	primary peer-reviewed					B. microti
1779	Froberg, M. K.,Dannen, D.,Bernier, N.,Shieh, W. J.,Guarner, J.,Zaki, S.	Case report: spontaneous splenic rupture during acute parasitemia of Babesia microti	2008	Ann Clin Lab Sci	38	390-2		Pathogenesis	English	primary peer-reviewed					B. microti
1789	Bown, K. J.,Lambin, X.,Telford, G. R.,Ogden, N. H.,Telfer, S.,Woldehiwet, Z.,Birtles, R. J.	Relative importance of Ixodes ricinus and Ixodes trianguliceps as vectors for Anaplasma phagocytophilum and Babesia microti in field vole (Microtus agrestis) populations	2008	Appl Environ Microbiol	74	7118-25	10.1128/aem.00625-08	Epidemiology	English	primary peer-reviewed					B. microti
1807	Sun, Y.,Liu, G.,Yang, L.,Xu, R.,Cao, W.	Babesia microti-like rodent parasites isolated from Ixodes persulcatus (Acari: Ixodidae) in Heilongjiang Province, China	2008	Vet Parasitol	156	333-9	10.1016/j.vetpar.2008.05.026	Pathogenesis-Epidemiology-Babesia Study	English	primary peer-reviewed									B. cf microti (microti-like)
1812	Blue, D.,Graves, V.,McCarthy, L.,Cruz, J.,Gregurek, S.,Smith, D.	Fatal transfusion-transmitted Babesia microti in the Midwest	2009	Transfusion	49	8	10.1111/j.1537-2995.2008.01883.x	Pathogenesis	English	primary peer-reviewed					B. microti
1838	Blaschitz, M.,Narodoslavsky-Gfoller, M.,Kanzler, M.,Stanek, G.,Walochnik, J.	Babesia species occurring in Austrian Ixodes ricinus ticks	2008	Appl Environ Microbiol	74	4841-6	10.1128/aem.00035-08	Epidemiology	English	primary peer-reviewed						B. divergens				B. divergens-like
1847	Grellier, P.,Benach, J.,Labaied, M.,Charneau, S.,Gil, H.,Monsalve, G.,Alfonso, R.,Sawyer, L.,Lin, L.,Steiert, M.,Dupuis, K.	Photochemical inactivation with amotosalen and long-wavelength ultraviolet light of Plasmodium and Babesia in platelet and plasma components	2008	Transfusion	48	1676-84	10.1111/j.1537-2995.2007.01762.x	Mitigation	English	primary peer-reviewed					B. microti
1859	Tampieri, M. P.,Galuppi, R.,Bonoli, C.,Cancrini, G.,Moretti, A.,Pietrobelli, M.	Wild ungulates as Babesia hosts in northern and central Italy	2008	Vector Borne Zoonotic Dis	8	667-74	10.1089/vbz.2008.0001	Epidemiology-Babesia Study	English	primary peer-reviewed						B. divergens		B. venatorum (includes unnamed EU 1-3)	B. cf microti (microti-like)			B. sp. MO1 (unnamed)
1863	Noskoviak, K.,Broome, E.	Images in clinical medicine. Babesiosis	2008	N Engl J Med	358	e19	10.1056/NEJMicm070903	Pathogenesis	English	primary peer-reviewed	Babesia not determined
1865	Kuwayama, D. P.,Briones, R. J.	Spontaneous splenic rupture caused by Babesia microti infection	2008	Clin Infect Dis	46	e92-5	10.1086/587175	Pathogenesis	English	primary peer-reviewed					B. microti
1866	Saito-Ito, A.,Takada, N.,Ishiguro, F.,Fujita, H.,Yano, Y.,Ma, X. H.,Chen, E. R.	Detection of Kobe-type Babesia microti associated with Japanese human babesiosis in field rodents in central Taiwan and southeastern mainland China	2008	Parasitology	135	691-9	10.1017/s0031182008004356	Pathogenesis-Epidemiology-Babesia Study	English	primary peer-reviewed					B. microti
1867	Steiner, F. E.,Pinger, R. R.,Vann, C. N.,Grindle, N.,Civitello, D.,Clay, K.,Fuqua, C.	Infection and co-infection rates of Anaplasma phagocytophilum variants, Babesia spp., Borrelia burgdorferi, and the rickettsial endosymbiont in Ixodes scapularis (Acari: Ixodidae) from sites in Indiana, Maine, Pennsylvania, and Wisconsin	2008	J Med Entomol	45	289-97		Epidemiology	English	primary peer-reviewed					B. microti																B. odocoilei
1868	Schmid, N.,Deplazes, P.,Hoby, S.,Ryser-Degiorgis, M. P.,Edelhofer, R.,Mathis, A.	Babesia divergens-like organisms from free-ranging chamois (Rupicapra r. rupicapra) and roe deer (Capreolus c. capreolus) are distinct from B. divergens of cattle origin - an epidemiological and molecular genetic investigation	2008	Vet Parasitol	154	14-20	10.1016/j.vetpar.2008.02.028	Epidemiology-Babesia Study	English	primary peer-reviewed								B. venatorum (includes unnamed EU 1-3)		B. divergens-like
1878	Montero, E.,Rodriguez, M.,Gonzalez, L. M.,Lobo, C. A.	Babesia divergens: identification and characterization of BdHSP-20, a small heat shock protein	2008	Exp Parasitol	119	238-45	10.1016/j.exppara.2008.01.020	Babesia Study	English	primary peer-reviewed						B. divergens
1892	Cancrini, G.,Gabrielli, S.,Lori, A.,Grifoni, G.,Calderini, P.	Morphology and genetics of a Babesia isolate from Capreolus capreolus	2008	J Wildl Dis	44	168-71	10.7589/0090-3558-44.1.168	Pathogenesis-Babesia Study	English	primary peer-reviewed										B. divergens-like
1894	Welc-Faleciak, R.,Bajer, A.,Bednarska, M.,Paziewska, A.,Sinski, E.	Long term monitoring of Babesia microti infection in BALB/c mice using nested PCR	2007	Ann Agric Environ Med	14	287-90		Pathogenesis-Diagnostic Tests	English	primary peer-reviewed					B. microti
1907	Vyas, J. M.,Telford, S. R.,Robbins, G. K.	Treatment of refractory Babesia microti infection with atovaquone-proguanil in an HIV-infected patient: case report	2007	Clin Infect Dis	45	1588-90	10.1086/523731	Pathogenesis	English	primary peer-reviewed					B. microti
1911	Abrams, Y.	Complications of coinfection with Babesia and Lyme disease after splenectomy	2007	J Am Board Fam Med	21	75-7	10.3122/jabfm.2008.01.060182	Pathogenesis	English	primary peer-reviewed	Babesia not determined
1912	Florescu, D.,Sordillo, P. P.,Glyptis, A.,Zlatanic, E.,Smith, B.,Polsky, B.,Sordillo, E.	Splenic infarction in human babesiosis: two cases and discussion	2008	Clin Infect Dis	46	e8-11	10.1086/524081	Pathogenesis	English	primary peer-reviewed					B. microti
1913	Iseki, H.,Takabatake, N.,Ota, N.,Ishigame, T.,Yokoyama, N.,Igarashi, I.	Babesia: the protective effects of killed Propionibacterium acnes on the infections of two rodent Babesia parasites in mice	2008	Exp Parasitol	118	543-8	10.1016/j.exppara.2007.11.006	Mitigation	English	primary peer-reviewed					B. microti																													B. rodhaini
1931	Wong, W. S.,Chung, J. Y.,Wong, K. F.	Images in haematology. Human babesiosis	2007	Br J Haematol	140	364	10.1111/j.1365-2141.2007.06889.x	Pathogenesis	English	primary peer-reviewed					B. microti
1941	Nijhof, A. M.,Bodaan, C.,Postigo, M.,Nieuwenhuijs, H.,Opsteegh, M.,Franssen, L.,Jebbink, F.,Jongejan, F.	Ticks and associated pathogens collected from domestic animals in the Netherlands	2007	Vector Borne Zoonotic Dis	7	585-95	10.1089/vbz.2007.0130	Epidemiology	English	primary peer-reviewed					B. microti	B. divergens		B. venatorum (includes unnamed EU 1-3)
1945	Bonnet, S.,Jouglin, M.,L'Hostis, M.,Chauvin, A.	Babesia sp. EU1 from roe deer and transmission within Ixodes ricinus	2007	Emerg Infect Dis	13	1208-10	10.3201/eid1308.061560	Epidemiology	English	primary peer-reviewed								B. venatorum (includes unnamed EU 1-3)
1963	Pfeiffer, C. D.,Kazmierczak, J. J.,Davis, J. P.	Epidemiologic features of human babesiosis in Wisconsin, 1996-2005	2007	Wmj	106	191-5		Pathogenesis-Epidemiology-Surveillance	English	primary peer-reviewed					B. microti
1968	Dodd, J. D.,Aquino, S. L.,Sharma, A.	Babesiosis: CT and hematologic findings	2007	J Thorac Imaging	22	271-3	10.1097/RTI.0b013e3180546823	Pathogenesis	English	primary peer-reviewed					B. microti
1973	Byrnes, V.,Chopra, S.,Koziel, M. J.	Resolution of chronic hepatitis C following parasitosis	2007	World J Gastroenterol	13	4268-9		Pathogenesis	English	primary peer-reviewed		Human - serology
1979	Pietrobelli, M.,Cancrini, G.,Moretti, A.,Tampieri, M. P.	Animal babesiosis: an emerging zoonosis also in Italy?	2007	Parassitologia	49 Suppl 1	33-8		Epidemiology	English	primary peer-reviewed					B. microti	B. divergens		B. venatorum (includes unnamed EU 1-3)	B. cf microti (microti-like)	B. divergens-like										Babesia sp not determined AND is NOT isolated from humans				B. bovis	B. canis			B. caballi	B. bigemina					B. rodhaini			Theileria equi-&gt; formerly Babesia equi
1985	Hoby, S.,Robert, N.,Mathis, A.,Schmid, N.,Meli, M. L.,Hofmann-Lehmann, R.,Lutz, H.,Deplazes, P.,Ryser-Degiorgis, M. P.	Babesiosis in free-ranging chamois (Rupicapra r. rupicapra) from Switzerland	2007	Vet Parasitol	148	341-5	10.1016/j.vetpar.2007.06.035	Pathogenesis	English	primary peer-reviewed										B. divergens-like
1996	Babu, R. V.,Sharma, G.	A 57-year-old man with abdominal pain, jaundice, and a history of blood transfusion	2007	Chest	132	347-50	10.1378/chest.06-2815	Pathogenesis	English	primary peer-reviewed					B. microti
2004	Hildebrandt, A.,Hunfeld, K. P.,Baier, M.,Krumbholz, A.,Sachse, S.,Lorenzen, T.,Kiehntopf, M.,Fricke, H. J.,Straube, E.	First confirmed autochthonous case of human Babesia microti infection in Europe	2007	Eur J Clin Microbiol Infect Dis	26	595-601	10.1007/s10096-007-0333-1	Pathogenesis	English	primary peer-reviewed					B. microti
2006	Cunha, B. A.,Nausheen, S.,Szalda, D.	Pulmonary complications of babesiosis: case report and literature review	2007	Eur J Clin Microbiol Infect Dis	26	505-8	10.1007/s10096-007-0325-1	Pathogenesis	English	primary peer-reviewed	Babesia not determined
2008	Rodgers, S. E.,Mather, T. N.	Human Babesia microti incidence and Ixodes scapularis distribution, Rhode Island, 1998-2004	2007	Emerg Infect Dis	13	633-5	10.3201/eid1304.061035	Epidemiology-Surveillance	English	primary peer-reviewed					B. microti
2013	Stowell, C. P.,Gelfand, J. A.,Shepard, J. A.,Kratz, A.	Case records of the Massachusetts General Hospital. Case 17-2007. A 25-year-old woman with relapsing fevers and recent onset of dyspnea	2007	N Engl J Med	356	2313-9	10.1056/NEJMcpc079011	Pathogenesis	English	primary peer-reviewed	Babesia not determined
2021	Tsuji, N.,Battsetseg, B.,Boldbaatar, D.,Miyoshi, T.,Xuan, X.,Oliver, J. H., Jr.,Fujisaki, K.	Babesial vector tick defensin against Babesia sp. parasites	2007	Infect Immun	75	3633-40	10.1128/iai.00256-07	Pathogenesis-Treatment	English	primary peer-reviewed					B. microti																												B. gibsoni				Theileria equi-&gt; formerly Babesia equi
2025	Monteiro, R. M.,Richtzenhain, L. J.,Pena, H. F.,Souza, S. L.,Funada, M. R.,Gennari, S. M.,Dubey, J. P.,Sreekumar, C.,Keid, L. B.,Soares, R. M.	Molecular phylogenetic analysis in Hammondia-like organisms based on partial Hsp70 coding sequences	2007	Parasitology	134	1195-203	10.1017/s0031182007002612	Babesia Study	English	primary peer-reviewed						B. divergens															B. odocoilei			B. bovis	B. canis			B. caballi		B. rossi	B. vogeli		B. gibsoni
2029	Tabara, K.,Arai, S.,Kawabuchi, T.,Itagaki, A.,Ishihara, C.,Satoh, H.,Okabe, N.,Tsuji, M.	Molecular survey of Babesia microti, Ehrlichia species and Candidatus neoehrlichia mikurensis in wild rodents from Shimane Prefecture, Japan	2007	Microbiol Immunol	51	359-67		Epidemiology	English	primary peer-reviewed					B. microti
2039	Ezzelarab, M.,Yeh, P.,Wagner, R.,Cooper, D. K.	Babesia as a complication of immunosuppression following pig-to-baboon heart transplantation	2007	Xenotransplantation	14	162-5	10.1111/j.1399-3089.2007.00375.x	Pathogenesis	English	primary peer-reviewed					B. microti
2044	Haselbarth, K.,Tenter, A. M.,Brade, V.,Krieger, G.,Hunfeld, K. P.	First case of human babesiosis in Germany - Clinical presentation and molecular characterisation of the pathogen	2007	Int J Med Microbiol	297	197-204	10.1016/j.ijmm.2007.01.002	Pathogenesis-Babesia Study	English	primary peer-reviewed								B. venatorum (includes unnamed EU 1-3)
2046	Montero, E.,Rafiq, S.,Heck, S.,Lobo, C. A.	Inhibition of human erythrocyte invasion by Babesia divergens using serine protease inhibitors	2007	Mol Biochem Parasitol	153	80-4	10.1016/j.molbiopara.2007.01.014	Treatment-Babesia Study	English	primary peer-reviewed						B. divergens
2048	Agarwal, S.,Cunningham-Rundles, C.	Thymoma and immunodeficiency (Good syndrome): a report of 2 unusual cases and review of the literature	2007	Ann Allergy Asthma Immunol	98	185-90	10.1016/s1081-1206(10)60695-3	Pathogenesis	English	primary peer-reviewed	Babesia not determined
2053	Hornok, S.,Edelhofer, R.,Szotaczky, I.,Hajtos, I.	Babesia divergens becoming extinct in cattle of Northeast Hungary: new data on the past and present situation	2006	Acta Vet Hung	54	493-501	10.1556/AVet.54.2006.4.7	Epidemiology	English	primary peer-reviewed						B. divergens
2056	Raju, M.,Salazar, J. C.,Leopold, H.,Krause, P. J.	Atovaquone and azithromycin treatment for babesiosis in an infant	2007	Pediatr Infect Dis J	26	181-3	10.1097/01.inf.0000250622.11505.8f	Pathogenesis	English	primary peer-reviewed					B. microti
2058	Saito-Ito, A.,Kasahara, M.,Kasai, M.,Dantrakool, A.,Kawai, A.,Fujita, H.,Yano, Y.,Kawabata, H.,Takada, N.	Survey of Babesia microti infection in field rodents in Japan: records of the Kobe-type in new foci and findings of a new type related to the Otsu-type	2007	Microbiol Immunol	51	15-24		Epidemiology-Babesia Study	English	primary peer-reviewed					B. microti
2064	Harvey, W. T.,Martz, D.	Motor neuron disease recovery associated with IV ceftriaxone and anti-Babesia therapy	2007	Acta Neurol Scand	115	129-31	10.1111/j.1600-0404.2006.00727.x	Pathogenesis	English	primary peer-reviewed	Babesia not determined
2067	Sheth, A.,Devgan, L.,Gupta, A.,Bollinger, R.	The traveling farm wife	2007	Am J Med	120	16-8	10.1016/j.amjmed.2006.11.009	Pathogenesis	English	primary peer-reviewed	Babesia not determined
2072	Wojcik-Fatla, A.,Cisak, E.,Chmielewska-Badora, J.,Zwolinski, J.,Buczek, A.,Dutkiewicz, J.	Prevalence of Babesia microti in Ixodes ricinus ticks from Lublin region (eastern Poland)	2006	Ann Agric Environ Med	13	319-22		Epidemiology	English	primary peer-reviewed					B. microti
2079	Braga, W.,Venasco, J.,Willard, L.,Moro, M. H.	Ultrastructure of Babesia WA1 (Apicomplexa: Piroplasma) during infection of erythrocytes in a hamster model	2006	J Parasitol	92	1104-7	10.1645/ge-712r.1	Pathogenesis	English	primary peer-reviewed													B. sp. WA1 (unnamed)
2083	Allsopp, M. T.,Allsopp, B. A.	Molecular sequence evidence for the reclassification of some Babesia species	2006	Ann N Y Acad Sci	1081	509-17	10.1196/annals.1373.076	Babesia Study	English	primary peer-reviewed					B. microti																			B. bovis	B. canis				B. bigemina				B. gibsoni				Theileria equi-&gt; formerly Babesia equi
2087	Figueroa, J. V.,Precigout, E.,Carcy, B.,Gorenflot, A.	Identification of common antigens in Babesia bovis, B. bigemina, and B. divergens	2006	Ann N Y Acad Sci	1081	382-96	10.1196/annals.1373.057	Babesia Study	English	primary peer-reviewed						B. divergens																		B. bovis					B. bigemina
2099	Alkhalil, A.,Hill, D. A.,Desai, S. A.	Babesia and plasmodia increase host erythrocyte permeability through distinct mechanisms	2007	Cell Microbiol	9	851-60	10.1111/j.1462-5822.2006.00834.x	Babesia Study	English	primary peer-reviewed						B. divergens
2101	Bonnet, S.,Jouglin, M.,Malandrin, L.,Becker, C.,Agoulon, A.,L'Hostis, M.,Chauvin, A.	Transstadial and transovarial persistence of Babesia divergens DNA in Ixodes ricinus ticks fed on infected blood in a new skin-feeding technique	2007	Parasitology	134	197-207	10.1017/s0031182006001545	Transmission	English	primary peer-reviewed						B. divergens
2102	Garcia-Sanmartin, J.,Aurtenetxe, O.,Barral, M.,Marco, I.,Lavin, S.,Garcia-Perez, A. L.,Hurtado, A.	Molecular detection and characterization of piroplasms infecting cervids and chamois in Northern Spain	2007	Parasitology	134	391-8	10.1017/s0031182006001569	Epidemiology-Babesia Study	English	primary peer-reviewed						B. divergens
2108	Hadj-Kaddour, K.,Carcy, B.,Vallet, A.,Randazzo, S.,Delbecq, S.,Kleuskens, J.,Schetters, T.,Gorenflot, A.,Precigout, E.	Recombinant protein Bd37 protected gerbils against heterologous challenges with isolates of Babesia divergens polymorphic for the bd37 gene	2007	Parasitology	134	187-96	10.1017/s0031182006001399	Babesia Study-Mitigation	English	primary peer-reviewed						B. divergens
2109	Duh, D.,Jelovsek, M.,Avsic-Zupanc, T.	Evaluation of an indirect fluorescence immunoassay for the detection of serum antibodies against Babesia divergens in humans	2007	Parasitology	134	179-85	10.1017/s0031182006001387	Diagnostic Tests	English	primary peer-reviewed					B. microti	B. divergens
2112	Hilpertshauser, H.,Deplazes, P.,Schnyder, M.,Gern, L.,Mathis, A.	Babesia spp. identified by PCR in ticks collected from domestic and wild ruminants in southern Switzerland	2006	Appl Environ Microbiol	72	6503-7	10.1128/aem.00823-06	Epidemiology-Babesia Study	English	primary peer-reviewed						B. divergens		B. venatorum (includes unnamed EU 1-3)
2116	Richier, E.,Biagini, G. A.,Wein, S.,Boudou, F.,Bray, P. G.,Ward, S. A.,Precigout, E.,Calas, M.,Dubremetz, J. F.,Vial, H. J.	Potent antihematozoan activity of novel bisthiazolium drug T16: evidence for inhibition of phosphatidylcholine metabolism in erythrocytes infected with Babesia and Plasmodium spp	2006	Antimicrob Agents Chemother	50	3381-8	10.1128/aac.00443-06	Treatment	English	primary peer-reviewed						B. divergens																			B. canis
2119	Montero, E.,Gonzalez, L. M.,Rodriguez, M.,Oksov, Y.,Blackman, M. J.,Lobo, C. A.	A conserved subtilisin protease identified in Babesia divergens merozoites	2006	J Biol Chem	281	35717-26	10.1074/jbc.M604344200	Babesia Study	English	primary peer-reviewed						B. divergens
2144	Clark, I. A.,Budd, A. C.,Hsue, G.,Haymore, B. R.,Joyce, A. J.,Thorner, R.,Krause, P. J.	Absence of erythrocyte sequestration in a case of babesiosis in a splenectomized human patient	2006	Malar J	5	69	10.1186/1475-2875-5-69	Pathogenesis	English	primary peer-reviewed					B. microti
2153	Casati, S.,Sager, H.,Gern, L.,Piffaretti, J. C.	Presence of potentially pathogenic Babesia sp. for human in Ixodes ricinus in Switzerland	2006	Ann Agric Environ Med	13	65-70		Epidemiology-Babesia Study	English	primary peer-reviewed					B. microti	B. divergens		B. venatorum (includes unnamed EU 1-3)
2155	Singh, Y.,Sawyer, L. S.,Pinkoski, L. S.,Dupuis, K. W.,Hsu, J. C.,Lin, L.,Corash, L.	Photochemical treatment of plasma with amotosalen and long-wavelength ultraviolet light inactivates pathogens while retaining coagulation function	2006	Transfusion	46	1168-77	10.1111/j.1537-2995.2006.00867.x	Mitigation	English	primary peer-reviewed					B. microti
2156	Moreno Gimenez, J. C.,Jimenez Puya, R.,Galan Gutierrez, M.,Ortega Salas, R.,Duenas Jurado, J. M.	Erythema figuratum in septic babesiosis	2006	J Eur Acad Dermatol Venereol	20	726-8	10.1111/j.1468-3083.2006.01492.x	Pathogenesis	English	primary peer-reviewed	Babesia not determined
2174	Borggraefe, I.,Yuan, J.,Telford, S. R., 3rd,Menon, S.,Hunter, R.,Shah, S.,Spielman, A.,Gelfand, J. A.,Wortis, H. H.,Vannier, E.	Babesia microti primarily invades mature erythrocytes in mice	2006	Infect Immun	74	3204-12	10.1128/iai.01560-05	Pathogenesis	English	primary peer-reviewed					B. microti
2176	Konstantinopoulos, P. A.,Kirby, J. E.,Miller, K. B.,Dezube, B. J.	Babesiosis masquerading as recurrent immune thrombocytopenic purpura in a splenectomized patient	2006	Ann Hematol	85	739-40	10.1007/s00277-006-0132-2	Pathogenesis	English	primary peer-reviewed	Babesia not determined
2177	Garcia-Sanmartin, J.,Nagore, D.,Garcia-Perez, A. L.,Juste, R. A.,Hurtado, A.	Molecular diagnosis of Theileria and Babesia species infecting cattle in Northern Spain using reverse line blot macroarrays	2006	BMC Vet Res	2	16	10.1186/1746-6148-2-16	Epidemiology	English	primary peer-reviewed						B. divergens																		B. bovis					B. bigemina
2184	Pendse, S.,Bilyk, J. R.,Lee, M. S.	The ticking time bomb	2006	Surv Ophthalmol	51	274-9	10.1016/j.survophthal.2006.02.004	Pathogenesis	English	primary peer-reviewed	Babesia not determined
2189	Pieniazek, N.,Sawczuk, M.,Skotarczak, B.	Molecular identification of Babesia parasites isolated from Ixodes ricinus ticks collected in northwestern Poland	2006	J Parasitol	92	32-5	10.1645/ge-541r2.1	Epidemiology-Babesia Study	English	primary peer-reviewed					B. microti	B. divergens
2205	Sinski, E.,Bajer, A.,Welc, R.,Pawelczyk, A.,Ogrzewalska, M.,Behnke, J. M.	Babesia microti: prevalence in wild rodents and Ixodes ricinus ticks from the Mazury Lakes District of North-Eastern Poland	2006	Int J Med Microbiol	296 Suppl 40	137-43	10.1016/j.ijmm.2006.01.015	Epidemiology	English	primary peer-reviewed					B. microti
2231	Fox, L. M.,Wingerter, S.,Ahmed, A.,Arnold, A.,Chou, J.,Rhein, L.,Levy, O.	Neonatal babesiosis: case report and review of the literature	2006	Pediatr Infect Dis J	25	169-73	10.1097/01.inf.0000195438.09628.b0	Pathogenesis	English	primary peer-reviewed					B. microti
2234	Barnard, C. J.,Collins, S. A.,Daisley, J. N.,Behnke, J. M.	Odour learning and immunity costs in mice	2006	Behav Processes	72	74-83	10.1016/j.beproc.2006.01.002	Pathogenesis	English	primary peer-reviewed					B. microti
2246	Marathe, A.,Tripathi, J.,Handa, V.,Date, V.	Human babesiosis--a case report	2005	Indian J Med Microbiol	23	267-9		Pathogenesis	English	primary peer-reviewed	Babesia not determined
2247	Estrada-Pena, A.,Osacar, J. J.,Pichon, B.,Gray, J. S.	Hosts and pathogen detection for immature stages of Ixodes ricinus (Acari: Ixodidae) in North-Central Spain	2005	Exp Appl Acarol	37	257-68	10.1007/s10493-005-3271-6	Epidemiology	English	primary peer-reviewed					B. microti
2252	Leiby, D. A.,Chung, A. P.,Gill, J. E.,Houghton, R. L.,Persing, D. H.,Badon, S.,Cable, R. G.	Demonstrable parasitemia among Connecticut blood donors with antibodies to Babesia microti	2005	Transfusion	45	1804-10	10.1111/j.1537-2995.2005.00609.x	Epidemiology	English	primary peer-reviewed					B. microti
2259	Yano, Y.,Saito-Ito, A.,Anchalee, D.,Takada, N.	Japanese Babesia microti cytologically detected in salivary glands of naturally infected tick Ixodes ovatus	2005	Microbiol Immunol	49	891-7		Epidemiology	English	primary peer-reviewed					B. microti
2267	Coleman, J. L.,LeVine, D.,Thill, C.,Kuhlow, C.,Benach, J. L.	Babesia microti and Borrelia burgdorferi follow independent courses of infection in mice	2005	J Infect Dis	192	1634-41	10.1086/496891	Pathogenesis	English	primary peer-reviewed					B. microti
2268	Delbecq, S.,Hadj-Kaddour, K.,Randazzo, S.,Kleuskens, J.,Schetters, T.,Gorenflot, A.,Precigout, E.	Hydrophobic moeties in recombinant proteins are crucial to generate efficient saponin-based vaccine against Apicomplexan Babesia divergens	2006	Vaccine	24	613-21	10.1016/j.vaccine.2005.08.073	Pathogenesis-Babesia Study-Mitigation	English	primary peer-reviewed						B. divergens
2272	Bautista-Garfias, C. R.,Gomez, M. B.,Aguilar, B. R.,Ixta, O.,Martinez, F.,Mosqueda, J.	The treatment of mice with Lactobacillus casei induces protection against Babesia microti infection	2005	Parasitol Res	97	472-7	10.1007/s00436-005-1475-7	Pathogenesis-Mitigation	English	primary peer-reviewed					B. microti
2280	Thill, C.,Backenson, P. B.,Prusinski, M. A.,Kogut, S. J.,Lee, J. H.,Coleman, J. L.	Detection of Babesia microti DNA in Ixodes scapularis (Acari: Ixodidae) by use of Chelex 100 resin and polymerase chain reaction	2005	J Med Entomol	42	694-6		Diagnostic Tests-Epidemiology	English	primary peer-reviewed					B. microti
2292	Duh, D.,Petrovec, M.,Bidovec, A.,Avsic-Zupanc, T.	Cervids as Babesiae hosts, Slovenia	2005	Emerg Infect Dis	11	1121-3	10.3201/eid1107.040724	Epidemiology-Babesia Study	English	primary peer-reviewed						B. divergens		B. venatorum (includes unnamed EU 1-3)
2298	Duh, D.,Petrovec, M.,Avsic-Zupanc, T.	Molecular characterization of human pathogen Babesia EU1 in Ixodes ricinus ticks from Slovenia	2005	J Parasitol	91	463-5	10.1645/ge-394r	Babesia Study	English	primary peer-reviewed								B. venatorum (includes unnamed EU 1-3)
2307	Ike, K.,Komatsu, T.,Murakami, T.,Kato, Y.,Takahashi, M.,Uchida, Y.,Imai, S.	High susceptibility of Djungarian hamsters (Phodopus sungorus) to the infection with Babesia microti supported by hemodynamics	2005	J Vet Med Sci	67	515-20		Pathogenesis	English	primary peer-reviewed					B. microti
2310	Saghir, H. N.,Cheema, I. J.,Jaffry, S. Q.	Haematuria due to babesiosis	2005	Ir Med J	98	119-20		Pathogenesis	English	primary peer-reviewed	Babesia not determined
2319	Della-Giustina, D.,Laird, T. W., Jr.,Smith, T.	Transfusion-acquired babesiosis in a nonendemic area	2005	Mil Med	170	295-6		Pathogenesis	English	primary peer-reviewed					B. microti
2325	Ike, K.,Takeuchi, K.,Uchida, Y.,Imai, S.	Hematological findings and antibody responses in Syrian hamster (Mesocricetus auratus) infected with Babesia microti	2005	J Vet Med Sci	67	457-60		Pathogenesis	English	primary peer-reviewed					B. microti
2338	Ike, K.,Murakami, T.,Komatsu, T.,Uchida, Y.,Imai, S.	Susceptibility of Chinese hamsters (Cricetulus griseus) to the infection of Babesia microti	2005	J Vet Med Sci	67	333-6		Pathogenesis	English	primary peer-reviewed					B. microti
2342	Marcu, C. B.,Caracciolo, E.,Libertin, C.,Donohue, T.	Fulminant babesiosis manifested soon after coronary bypass surgery	2005	Conn Med	69	67-8		Pathogenesis	English	primary peer-reviewed					B. microti
2344	Kogut, S. J.,Thill, C. D.,Prusinski, M. A.,Lee, J. H.,Backerson, P. B.,Coleman, J. L.,Anand, M.,White, D. J.	Babesia microti, upstate New York	2005	Emerg Infect Dis	11	476-8	10.3201/eid1103.040599	Epidemiology	English	primary peer-reviewed					B. microti
2357	Yang, Y. S.,Delbecq, S.,Strub, M. P.,Lohr, F.,Schetters, T.,Gorenflot, A.,Precigout, E.,Roumestand, C.	1H, 15N and 13C Backbone resonance assignments of the 37 kDa surface antigen protein Bd37 from Babesia divergens	2005	J Biomol NMR	31	67-8	10.1007/s10858-004-6926-4	Babesia Study	English	primary peer-reviewed						B. divergens
2367	Farzad, E.,Cator, M.,Giulivi, A.,Zhang, J.	Physician survey on knowledge and reporting practices of transfusion-transmitted infections in Canada	2004	Can J Public Health	95	451-5		Societal	English	primary peer-reviewed				NA
2371	Lobo, C. A.	Babesia divergens and Plasmodium falciparum use common receptors, glycophorins A and B, to invade the human red blood cell	2005	Infect Immun	73	649-51	10.1128/iai.73.1.649-651.2005	Babesia Study	English	primary peer-reviewed						B. divergens
2373	Corpelet, C.,Vacher, P.,Coudore, F.,Laurichesse, H.,Conort, N.,Souweine, B.	Role of quinine in life-threatening Babesia divergens infection successfully treated with clindamycin	2005	Eur J Clin Microbiol Infect Dis	24	74-5	10.1007/s10096-004-1270-x	Pathogenesis	English	primary peer-reviewed						B. divergens
2385	Figueroa, J. V.,Precigout, E.,Carcy, B.,Gorenflot, A.	Identification of a coronin-like protein in Babesia species	2004	Ann N Y Acad Sci	1026	125-38	10.1196/annals.1307.017	Babesia Study	English	primary peer-reviewed						B. divergens																		B. bovis	B. canis				B. bigemina
2386	Ben Musa, N.,Dawoud, H. A.	Immunity of Babesia divergens in the rat. Histology of the infected liver and its possible role in removing PRBC's	2004	J Egypt Soc Parasitol	34	791-806		Pathogenesis	English	primary peer-reviewed						B. divergens
2393	Devos, J.,Geysen, D.	Epidemiological study of the prevalence of Babesia divergens in a veterinary practice in the mid-east of France	2004	Vet Parasitol	125	237-49	10.1016/j.vetpar.2004.08.004	Diagnostic Tests-Epidemiology	English	primary peer-reviewed						B. divergens
2403	Ohmori, T.,Adachi, K.,Fukuda, Y.,Tamahara, S.,Matsuki, N.,Ono, K.	Glucose uptake activity in murine red blood cells infected with Babesia microti and Babesia rodhaini	2004	J Vet Med Sci	66	945-9		Pathogenesis	English	primary peer-reviewed					B. microti																													B. rodhaini
2404	Zamoto, A.,Tsuji, M.,Kawabuchi, T.,Wei, Q.,Asakawa, M.,Ishihara, C.	U.S.-type Babesia microti isolated from small wild mammals in Eastern Hokkaido, Japan	2004	J Vet Med Sci	66	919-26		Epidemiology-Babesia Study	English	primary peer-reviewed					B. microti
2417	Malandrin, L.,Marchand, A. M.,Chauvin, A.	Development of a microtitre-based spectrophotometric method to monitor Babesia divergens growth in vitro	2004	J Microbiol Methods	58	303-12	10.1016/j.mimet.2004.04.010	Babesia Study	English	primary peer-reviewed						B. divergens
2418	Camacho, T.	Roles of the Maltese cross form of Babesia microti in the development of parasitemia in B. microti infection	2004	Infect Immun	72	4929-30	10.1128/iai.72.8.4929-4930.2004	Epidemiology	English	primary peer-reviewed									B. cf microti (microti-like)
2421	Stanczak, J.,Gabre, R. M.,Kruminis-Lozowska, W.,Racewicz, M.,Kubica-Biernat, B.	Ixodes ricinus as a vector of Borrelia burgdorferi sensu lato, Anaplasma phagocytophilum and Babesia microti in urban and suburban forests	2004	Ann Agric Environ Med	11	109-14		Epidemiology	English	primary peer-reviewed					B. microti
2426	Holman, M. S.,Caporale, D. A.,Goldberg, J.,Lacombe, E.,Lubelczyk, C.,Rand, P. W.,Smith, R. P.	Anaplasma phagocytophilum, Babesia microti, and Borrelia burgdorferi in Ixodes scapularis, southern coastal Maine	2004	Emerg Infect Dis	10	744-6	10.3201/eid1004.030566	Epidemiology	English	primary peer-reviewed					B. microti																B. odocoilei
2430	Adelson, M. E.,Rao, R. V.,Tilton, R. C.,Cabets, K.,Eskow, E.,Fein, L.,Occi, J. L.,Mordechai, E.	Prevalence of Borrelia burgdorferi, Bartonella spp., Babesia microti, and Anaplasma phagocytophila in Ixodes scapularis ticks collected in Northern New Jersey	2004	J Clin Microbiol	42	2799-801	10.1128/jcm.42.6.2799-2801.2004	Epidemiology	English	primary peer-reviewed					B. microti
2433	Zintl, A.,Skerrett, H. E.,Gray, J. S.,Brophy, P. O.,Mulcahy, G.	Babesia divergens (Phylum Apicomplexa) in vitro growth in the presence of calf serum	2004	Vet Parasitol	122	127-30	10.1016/j.vetpar.2004.03.014	Babesia Study	English	primary peer-reviewed						B. divergens
2435	Meer-Scherrer, L.,Adelson, M.,Mordechai, E.,Lottaz, B.,Tilton, R.	Babesia microti infection in Europe	2004	Curr Microbiol	48	435-7	10.1007/s00284-003-4238-7	Pathogenesis	English	primary peer-reviewed					B. microti
2441	Alekseev, A. N.,Dubinina, H. V.,Jushkova, O. V.	First report on the coexistence and compatibility of seven tick-borne pathogens in unfed adult Ixodes persulcatus Schulze (Acarina: Ixodidae)	2004	Int J Med Microbiol	293 Suppl 37	104-8		Epidemiology	English	primary peer-reviewed					B. microti
2443	Hartelt, K.,Oehme, R.,Frank, H.,Brockmann, S. O.,Hassler, D.,Kimmig, P.	Pathogens and symbionts in ticks: prevalence of Anaplasma phagocytophilum (Ehrlichia sp.), Wolbachia sp., Rickettsia sp., and Babesia sp. in Southern Germany	2004	Int J Med Microbiol	293 Suppl 37	86-92		Epidemiology	English	primary peer-reviewed					B. microti	B. divergens
2449	Rech, A.,Bittar, C. M.,de Castro, C. G.,Azevedo, K. R.,dos Santos, R. P.,Machado, A. R.,Schwartsmann, G.,Goldani, L.,Brunetto, A. L.	Asymptomatic babesiosis in a child with hepatoblastoma	2004	J Pediatr Hematol Oncol	26	213		Pathogenesis	English	primary peer-reviewed					B. microti
2451	Anderson, J. F.,Magnarelli, L. A.	Babesiosis in Fairfield County, Connecticut	2004	Emerg Infect Dis	10	545-6	10.3201/eid1003.030561	Epidemiology	English	Grey Lit - Primary Data					B. microti
2454	Zavizion, B.,Pereira, M.,de Melo Jorge, M.,Serebryanik, D.,Mather, T. N.,Chapman, J.,Miller, N. J.,Alford, B.,Bzik, D. J.,Purmal, A.	Inactivation of protozoan parasites in red blood cells using INACTINE PEN110 chemistry	2004	Transfusion	44	731-8	10.1111/j.1537-2995.2004.03207.x	Pathogenesis-Mitigation	English	primary peer-reviewed					B. microti
2456	Malandrin, L.,L'Hostis, M.,Chauvin, A.	Isolation of Babesia divergens from carrier cattle blood using in vitro culture	2004	Vet Res	35	131-9	10.1051/vetres:2003047	Diagnostic Tests-Epidemiology	English	primary peer-reviewed						B. divergens
2461	Precigout, E.,Delbecq, S.,Vallet, A.,Carcy, B.,Camillieri, S.,Hadj-Kaddour, K.,Kleuskens, J.,Schetters, T.,Gorenflot, A.	Association between sequence polymorphism in an epitope of Babesia divergens Bd37 exoantigen and protection induced by passive transfer	2004	Int J Parasitol	34	585-93	10.1016/j.ijpara.2004.01.002	Babesia Study-Mitigation	English	primary peer-reviewed						B. divergens
2463	Piccaluga, P. P.,Poletti, G.,Martinelli, G.,Gherlinzoni, F.	Babesia infection in Italy	2004	Lancet Infect Dis	4	212	10.1016/s1473-3099(04)00970-3	Pathogenesis	English	primary peer-reviewed								B. venatorum (includes unnamed EU 1-3)
2467	Froberg, M. K.,Dannen, D.,Bakken, J. S.	Babesiosis and HIV	2004	Lancet	363	704	10.1016/s0140-6736(04)15645-6	Pathogenesis	English	primary peer-reviewed					B. microti
2473	Edelhofer, R.,Muller, A.,Schuh, M.,Obritzhauser, W.,Kanout, A.	Differentiation of Babesia bigemina, B. bovis, B. divergens and B. major by Western blotting--first report of B. bovis in Austrian cattle	2004	Parasitol Res	92	433-5	10.1007/s00436-003-1060-x	Pathogenesis-Diagnostic Tests	English	primary peer-reviewed						B. divergens																		B. bovis					B. bigemina
2484	Pawelczyk, A.,Bajer, A.,Behnke, J. M.,Gilbert, F. S.,Sinski, E.	Factors affecting the component community structure of haemoparasites in common voles ( Microtus arvalis) from the Mazury Lake District region of Poland	2004	Parasitol Res	92	270-84	10.1007/s00436-003-1040-1	Epidemiology	English	primary peer-reviewed					B. microti
2489	Bork, S.,Yokoyama, N.,Ikehara, Y.,Kumar, S.,Sugimoto, C.,Igarashi, I.	Growth-inhibitory effect of heparin on Babesia parasites	2004	Antimicrob Agents Chemother	48	236-41		Treatment	English	primary peer-reviewed					B. microti																			B. bovis				B. caballi	B. bigemina								Theileria equi-&gt; formerly Babesia equi
2491	Matthews, J.,Rattigan, E.,Yee, H.	Case 29-2003: a 60-year-old man with fever, rigors, and sweats	2003	N Engl J Med	349	2467	10.1056/nejm200312183492521	Pathogenesis	English	primary peer-reviewed					B. microti
2493	Torres-Velez, F. J.,Nace, E. K.,Won, K. Y.,Bartlett, J.,Eberhard, M.,Guarner, J.	Development of an immunohistochemical assay for the detection of babesiosis in formalin-fixed, paraffin-embedded tissue samples	2003	Am J Clin Pathol	120	833-8	10.1309/a4rg-p4lf-12gg-h8mw	Diagnostic Tests	English	primary peer-reviewed					B. microti								B. sp. WA1 (unnamed)																B. bigemina
2501	Alekseev, A. N.,Semenov, A. V.,Dubinina, H. V.	Evidence of Babesia microti infection in multi-infected Ixodes persulcatus ticks in Russia	2003	Exp Appl Acarol	29	345-53		Epidemiology	English	primary peer-reviewed					B. microti
2508	Pichon, B.,Egan, D.,Rogers, M.,Gray, J.	Detection and identification of pathogens and host DNA in unfed host-seeking Ixodes ricinus L. (Acari: Ixodidae)	2003	J Med Entomol	40	723-31		Diagnostic Tests	English	primary peer-reviewed					B. microti	B. divergens
2517	Setty, S.,Khalil, Z.,Schori, P.,Azar, M.,Ferrieri, P.	Babesiosis. Two atypical cases from Minnesota and a review	2003	Am J Clin Pathol	120	554-9	10.1309/n3dp-9mfp-nujd-4xjy	Pathogenesis	English	primary peer-reviewed	Babesia not determined
2521	Pastusiak, K.,Konopka, E.,Doligalska, M.,Sinski, E.	Babesia microti: parasitaemia and antibody responses to primary and challenge infections in BALB/c mice	2003	Folia Parasitol (Praha)	50	237-9		Pathogenesis	English	primary peer-reviewed					B. microti
2527	Topolovec, J.,Puntaric, D.,Antolovic-Pozgain, A.,Vukovic, D.,Topolovec, Z.,Milas, J.,Drusko-Barisic, V.,Venus, M.	Serologically detected "new" tick-borne zoonoses in eastern Croatia	2003	Croat Med J	44	626-9		Epidemiology	English	primary peer-reviewed					B. microti
2532	Gutman, J. D.,Kotton, C. N.,Kratz, A.	Case records of the Massachusetts General Hospital. Weekly clinicopathological exercises. Case 29-2003. A 60-year-old man with fever, rigors, and sweats	2003	N Engl J Med	349	1168-75	10.1056/NEJMcpc030025	Pathogenesis	English	primary peer-reviewed					B. microti
2533	Herwaldt, B. L.,Caccio, S.,Gherlinzoni, F.,Aspock, H.,Slemenda, S. B.,Piccaluga, P.,Martinelli, G.,Edelhofer, R.,Hollenstein, U.,Poletti, G.,Pampiglione, S.,Loschenberger, K.,Tura, S.,Pieniazek, N. J.	Molecular characterization of a non-Babesia divergens organism causing zoonotic babesiosis in Europe	2003	Emerg Infect Dis	9	942-8	10.3201/eid0908.020748	Pathogenesis-Babesia Study	English	primary peer-reviewed								B. venatorum (includes unnamed EU 1-3)
2537	Rios, L.,Alvarez, G.,Blair, S.	Serological and parasitological study and report of the first case of human babesiosis in Colombia	2003	Rev Soc Bras Med Trop	36	493-8		Pathogenesis	English	primary peer-reviewed	Babesia not determined																							B. bovis					B. bigemina
2539	Delbecq, S.,Precigout, E.,Schetters, T.,Gorenflot, A.	Babesia divergens: cloning of a Ran binding protein 1 homologue	2003	Vet Parasitol	115	205-11		Babesia Study	English	primary peer-reviewed						B. divergens
2545	Carter, W. J.,Yan, Z.,Cassai, N. D.,Sidhu, G. S.	Detection of extracellular forms of babesia in the blood by electron microscopy: a diagnostic method for differentiation from Plasmodium falciparum	2003	Ultrastruct Pathol	27	211-6		Pathogenesis-Diagnostic Tests	English	primary peer-reviewed	Babesia not determined
2552	Centeno-Lima, S.,do Rosario, V.,Parreira, R.,Maia, A. J.,Freudenthal, A. M.,Nijhof, A. M.,Jongejan, F.	A fatal case of human babesiosis in Portugal: molecular and phylogenetic analysis	2003	Trop Med Int Health	8	760-4		Pathogenesis-Babesia Study	English	primary peer-reviewed						B. divergens
2554	Feder, H. M., Jr.,Lawlor, M.,Krause, P. J.	Babesiosis in pregnancy	2003	N Engl J Med	349	195-6	10.1056/nejm200307103490221	Pathogenesis	English	primary peer-reviewed					B. microti
2562	Kalman, D.,Sreter, T.,Szell, Z.,Egyed, L.	Babesia microti infection of anthropophilic ticks (Ixodes ricinus) in Hungary	2003	Ann Trop Med Parasitol	97	317-9	10.1179/000349803235002272	Epidemiology	English	primary peer-reviewed					B. microti
2579	Steere, A. C.,McHugh, G.,Suarez, C.,Hoitt, J.,Damle, N.,Sikand, V. K.	Prospective study of coinfection in patients with erythema migrans	2003	Clin Infect Dis	36	1078-81	10.1086/368187	Pathogenesis-Epidemiology	English	primary peer-reviewed					B. microti
2580	Arai, S.,Tsuji, M.,Kaiho, I.,Murayama, H.,Zamoto, A.,Wei, Q.,Okabe, N.,Kamiyama, T.,Ishihara, C.	Retrospective seroepidemiological survey for human babesiosis in an area in Japan where a tick-borne disease is endemic	2003	J Vet Med Sci	65	335-40		Epidemiology	English	primary peer-reviewed					B. microti
2584	Skotarczak, B.,Rymaszewska, A.,Wodecka, B.,Sawczuk, M.	Molecular evidence of coinfection of Borrelia burgdorferi sensu lato, human granulocytic ehrlichiosis agent, and Babesia microti in ticks from northwestern Poland	2003	J Parasitol	89	194-6	10.1645/0022-3395(2003)089[0194:meocob]2.0.co;2	Epidemiology	English	primary peer-reviewed					B. microti
2585	Aguilar-Delfin, I.,Wettstein, P. J.,Persing, D. H.	Resistance to acute babesiosis is associated with interleukin-12- and gamma interferon-mediated responses and requires macrophages and natural killer cells	2003	Infect Immun	71	2002-8		Pathogenesis	English	primary peer-reviewed													B. sp. WA1 (unnamed)
2586	Duh, D.,Petrovec, M.,Trilar, T.,Avsic-Zupanc, T.	The molecular evidence of Babesia microti infection in small mammals collected in Slovenia	2003	Parasitology	126	113-7		Epidemiology-Babesia Study	English	primary peer-reviewed					B. microti
2589	Herwaldt, B. L.,McGovern, P. C.,Gerwel, M. P.,Easton, R. M.,MacGregor, R. R.	Endemic babesiosis in another eastern state: New Jersey	2003	Emerg Infect Dis	9	184-8	10.3201/eid0902.020271	Pathogenesis	English	primary peer-reviewed					B. microti
2596	Homer, M. J.,Lodes, M. J.,Reynolds, L. D.,Zhang, Y.,Douglass, J. F.,McNeill, P. D.,Houghton, R. L.,Persing, D. H.	Identification and characterization of putative secreted antigens from Babesia microti	2003	J Clin Microbiol	41	723-9		Pathogenesis-Diagnostic Tests-Babesia Study	English	primary peer-reviewed					B. microti
2602	Langton, C.,Gray, J. S.,Waters, P. F.,Holman, P. J.	Naturally acquired babesiosis in a reindeer (Rangifer tarandus tarandus) herd in Great Britain	2003	Parasitol Res	89	194-8	10.1007/s00436-002-0737-x	Pathogenesis-Epidemiology-Babesia Study	English	primary peer-reviewed						B. divergens
2603	Lux, J. Z.,Weiss, D.,Linden, J. V.,Kessler, D.,Herwaldt, B. L.,Wong, S. J.,Keithly, J.,Della-Latta, P.,Scully, B. E.	Transfusion-associated babesiosis after heart transplant	2003	Emerg Infect Dis	9	116-9	10.3201/eid0901.020149	Pathogenesis	English	primary peer-reviewed					B. microti
2608	Yokoyama, N.,Bork, S.,Nishisaka, M.,Hirata, H.,Matsuo, T.,Inoue, N.,Xuan, X.,Suzuki, H.,Sugimoto, C.,Igarashi, I.	Roles of the Maltese cross form in the development of parasitemia and protection against Babesia microti infection in mice	2003	Infect Immun	71	411-7		Pathogenesis-Babesia Study-Mitigation	English	primary peer-reviewed					B. microti
2609	Leiby, D. A.,Chung, A. P.,Cable, R. G.,Trouern-Trend, J.,McCullough, J.,Homer, M. J.,Reynolds, L. D.,Houghton, R. L.,Lodes, M. J.,Persing, D. H.	Relationship between tick bites and the seroprevalence of Babesia microti and Anaplasma phagocytophila (previously Ehrlichia sp.) in blood donors	2002	Transfusion	42	1585-91		Epidemiology	English	primary peer-reviewed					B. microti
2612	Wurzel, L. G.,Cable, R. G.,Leiby, D. A.	Can ticks be vectors for hepatitis C virus?	2002	N Engl J Med	347	1724-5	10.1056/nejm200211213472123	Pathogenesis	English	primary peer-reviewed					B. microti
2615	Herwaldt, B. L.,Neitzel, D. F.,Gorlin, J. B.,Jensen, K. A.,Perry, E. H.,Peglow, W. R.,Slemenda, S. B.,Won, K. Y.,Nace, E. K.,Pieniazek, N. J.,Wilson, M.	Transmission of Babesia microti in Minnesota through four blood donations from the same donor over a 6-month period	2002	Transfusion	42	1154-8		Pathogenesis	English	primary peer-reviewed					B. microti
2617	Houghton, R. L.,Homer, M. J.,Reynolds, L. D.,Sleath, P. R.,Lodes, M. J.,Berardi, V.,Leiby, D. A.,Persing, D. H.	Identification of Babesia microti-specific immunodominant epitopes and development of a peptide EIA for detection of antibodies in serum	2002	Transfusion	42	1488-96		Diagnostic Tests	English	primary peer-reviewed					B. microti
2618	Kjemtrup, A. M.,Lee, B.,Fritz, C. L.,Evans, C.,Chervenak, M.,Conrad, P. A.	Investigation of transfusion transmission of a WA1-type babesial parasite to a premature infant in California	2002	Transfusion	42	1482-7		Pathogenesis-Babesia Study	English	primary peer-reviewed													B. sp. WA1 (unnamed)
2622	Delbecq, S.,Precigout, E.,Vallet, A.,Carcy, B.,Schetters, T. P.,Gorenflot, A.	Babesia divergens: cloning and biochemical characterization of Bd37	2002	Parasitology	125	305-12		Babesia Study	English	primary peer-reviewed						B. divergens
2635	Kumar, S.,Uthamalingam, S.,Vasudevan, A. R.,Lim, A.,Feliz, A.,Brensilver, J. M.,Yarrish, R.	Unusual cause of fever, jaundice, and hepatomegaly in a middle aged man	2002	Postgrad Med J	78	566, 569		Pathogenesis	English	primary peer-reviewed					B. microti
2645	Beattie, J. F.,Michelson, M. L.,Holman, P. J.	Acute babesiosis caused by Babesia divergens in a resident of Kentucky	2002	N Engl J Med	347	697-8	10.1056/nejm200208293470921	Pathogenesis	English	primary peer-reviewed						B. divergens
2646	Chauvin, A.,Valentin, A.,Malandrin, L.,L'Hostis, M.	Sheep as a new experimental host for Babesia divergens	2002	Vet Res	33	429-33	10.1051/vetres:2002029	Pathogenesis-Babesia Study	English	primary peer-reviewed						B. divergens
2649	Clawson, M. L.,Paciorkowski, N.,Rajan, T. V.,La Vake, C.,Pope, C.,La Vake, M.,Wikel, S. K.,Krause, P. J.,Radolf, J. D.	Cellular immunity, but not gamma interferon, is essential for resolution of Babesia microti infection in BALB/c mice	2002	Infect Immun	70	5304-6		Pathogenesis	English	primary peer-reviewed					B. microti
2650	Zintl, A.,Westbrook, C.,Skerrett, H. E.,Gray, J. S.,Mulcahy, G.	Chymotrypsin and neuraminidase treatment inhibits host cell invasion by Babesia divergens (Phylum Apicomplexa)	2002	Parasitology	125	45-50		Babesia Study	English	primary peer-reviewed						B. divergens
2658	Moro, M. H.,Zegarra-Moro, O. L.,Bjornsson, J.,Hofmeister, E. K.,Bruinsma, E.,Germer, J. J.,Persing, D. H.	Increased arthritis severity in mice coinfected with Borrelia burgdorferi and Babesia microti	2002	J Infect Dis	186	428-31	10.1086/341452	Pathogenesis	English	primary peer-reviewed					B. microti
2660	Zintl, A.,Westbrook, C.,Mulcahy, G.,Skerrett, H. E.,Gray, J. S.	Invasion, and short- and long-term survival of Babesia divergens (Phylum Apicomplexa) cultures in non-bovine sera and erythrocytes	2002	Parasitology	124	583-8		Babesia Study	English	primary peer-reviewed						B. divergens
2662	Cheng, D.,Yakobi-Shvlli, R.,Fernandez, J.	Life-threatening hypotension from babesiosis hemolysis	2002	Am J Emerg Med	20	367		Pathogenesis	English	primary peer-reviewed					B. microti
2665	Hunfeld, K. P.,Lambert, A.,Kampen, H.,Albert, S.,Epe, C.,Brade, V.,Tenter, A. M.	Seroprevalence of Babesia infections in humans exposed to ticks in midwestern Germany	2002	J Clin Microbiol	40	2431-6		Epidemiology	English	primary peer-reviewed					B. microti	B. divergens
2666	Skotarczak, B.,Wodecka, B.,Cichocka, A.	Coexistence DNA of Borrelia burgdorferi sensu lato and Babesia microti in Ixodes ricinus ticks from north-western Poland	2002	Ann Agric Environ Med	9	25-8		Epidemiology	English	primary peer-reviewed					B. microti
2689	Skotarczak, B.,Cichocka, A.	The occurrence DNA of Babesia microti in ticks Ixodes ricinus in the forest areas of Szczecin	2001	Folia Biol (Krakow)	49	247-50		Epidemiology	English	primary peer-reviewed					B. microti
2696	Krause, P. J.,McKay, K.,Thompson, C. A.,Sikand, V. K.,Lentz, R.,Lepore, T.,Closter, L.,Christianson, D.,Telford, S. R.,Persing, D.,Radolf, J. D.,Spielman, A.	Disease-specific diagnosis of coinfecting tickborne zoonoses: babesiosis, human granulocytic ehrlichiosis, and Lyme disease	2002	Clin Infect Dis	34	1184-91	10.1086/339813	Pathogenesis-Epidemiology	English	primary peer-reviewed					B. microti
2697	Camacho, A. T.,Pallas, E.,Gestal, J. J.,Guitian, F. J.,Olmeda, A. S.	Natural infection by a Babesia microti-like piroplasm in a splenectomised dog	2002	Vet Rec	150	381-2		Pathogenesis	English	primary peer-reviewed									B. cf microti (microti-like)
2700	Okabayashi, T.,Hagiya, J.,Tsuji, M.,Ishihara, C.,Satoh, H.,Morita, C.	Detection of Babesia microti-like parasite in filter paper-absorbed blood of wild rodents	2002	J Vet Med Sci	64	145-7		Epidemiology	English	primary peer-reviewed									B. cf microti (microti-like)
2719	Skotarczak, B.,Cichocka, A.	Isolation and amplification by polymerase chain reaction DNA of Babesia microti and Babesia divergens in ticks in Poland	2001	Ann Agric Environ Med	8	187-9		Epidemiology	English	primary peer-reviewed					B. microti	B. divergens
2721	Lee, B. P.	Apnea, bradycardia and thrombocytopenia in a premature infant	2001	Pediatr Infect Dis J	20	816, 820-2		Pathogenesis	English	primary peer-reviewed													B. sp. WA1 (unnamed)
2722	Nishisaka, M.,Yokoyama, N.,Xuan, X.,Inoue, N.,Nagasawa, H.,Fujisaki, K.,Mikami, T.,Igarashi, I.	Characterisation of the gene encoding a protective antigen from Babesia microti identified it as eta subunit of chaperonin containing T-complex protein 1	2001	Int J Parasitol	31	1673-9		Pathogenesis	English	primary peer-reviewed					B. microti																													B. rodhaini
2723	Tsuji, M.,Wei, Q.,Zamoto, A.,Morita, C.,Arai, S.,Shiota, T.,Fujimagari, M.,Itagaki, A.,Fujita, H.,Ishihara, C.	Human babesiosis in Japan: epizootiologic survey of rodent reservoir and isolation of new type of Babesia microti-like parasite	2001	J Clin Microbiol	39	4316-22	10.1128/jcm.39.12.4316-4322.2001	Epidemiology-Babesia Study	English	primary peer-reviewed									B. cf microti (microti-like)
2732	Aguilar-Delfin, I.,Homer, M. J.,Wettstein, P. J.,Persing, D. H.	Innate resistance to Babesia infection is influenced by genetic background and gender	2001	Infect Immun	69	7955-8	10.1128/iai.69.12.7955-7958.2001	Pathogenesis	English	primary peer-reviewed													B. sp. WA1 (unnamed)
2735	Burkot, T. R.,Maupin, G. O.,Schneider, B. S.,Denatale, C.,Happ, C. M.,Rutherford, J. S.,Zeidner, N. S.	Use of a sentinel host system to study the questing behavior of Ixodes spinipalpis and its role in the transmission of Borrelia bissettii, human granulocytic ehrlichiosis, and Babesia microti	2001	Am J Trop Med Hyg	65	293-9		Epidemiology-Surveillance	English	primary peer-reviewed					B. microti
2736	Ryan, R.,Krause, P. J.,Radolf, J.,Freeman, K.,Spielman, A.,Lenz, R.,Levin, A.	Diagnosis of babesiosis using an immunoblot serologic test	2001	Clin Diagn Lab Immunol	8	1177-80	10.1128/cdli.8.6.1177-1180.2001	Diagnostic Tests	English	primary peer-reviewed					B. microti
2738	Hughes, V. L.,Randolph, S. E.	Testosterone increases the transmission potential of tick-borne parasites	2001	Parasitology	123	365-71		Pathogenesis	English	primary peer-reviewed					B. microti
2750	Duh, D.,Petrovec, M.,Avsic-Zupanc, T.	Diversity of Babesia Infecting European sheep ticks (Ixodes ricinus)	2001	J Clin Microbiol	39	3395-7		Epidemiology-Babesia Study	English	primary peer-reviewed					B. microti					B. divergens-like												B. odocoilei-like
2752	Georges, K.,Loria, G. R.,Riili, S.,Greco, A.,Caracappa, S.,Jongejan, F.,Sparagano, O.	Detection of haemoparasites in cattle by reverse line blot hybridisation with a note on the distribution of ticks in Sicily	2001	Vet Parasitol	99	273-86		Epidemiology	English	primary peer-reviewed						B. divergens															B. odocoilei			B. bovis					B. bigemina
2759	Dacey, M. J.,Martinez, H.,Raimondo, T.,Brown, C.,Brady, J.	Septic shock due to babesiosis	2001	Clin Infect Dis	33	E37-8	10.1086/322672	Pathogenesis	English	primary peer-reviewed					B. microti
2775	Javed, M. Z.,Srivastava, M.,Zhang, S.,Kandathil, M.	Concurrent babesiosis and ehrlichiosis in an elderly host	2001	Mayo Clin Proc	76	563-5	10.4065/76.5.563	Pathogenesis	English	primary peer-reviewed					B. microti
2781	Belongia, E. A.,Reed, K. D.,Mitchell, P. D.,Mueller-Rizner, N.,Vandermause, M.,Finkel, M. F.,Kazmierczak, J. J.	Tickborne infections as a cause of nonspecific febrile illness in Wisconsin	2001	Clin Infect Dis	32	1434-9	10.1086/320160	Epidemiology	English	primary peer-reviewed					B. microti
2782	Pantanowitz, L.,Cannon, M. E.	Extracellular Babesia microti parasites	2001	Transfusion	41	440		Pathogenesis	English	primary peer-reviewed					B. microti
2785	Hatcher, J. C.,Greenberg, P. D.,Antique, J.,Jimenez-Lucho, V. E.	Severe babesiosis in Long Island: review of 34 cases and their complications	2001	Clin Infect Dis	32	1117-25	10.1086/319742	Pathogenesis-Epidemiology	English	primary peer-reviewed					B. microti
2787	Behnke, J. M.,Sinski, E.,Wakelin, D.	Primary infections with Babesia microti are not prolonged by concurrent Heligmosomoides polygyrus	1999	Parasitol Int	48	183-7		Pathogenesis	English	primary peer-reviewed					B. microti
2793	Chen, D.,Copeman, D. B.,Hutchinson, G. W.,Burnell, J.	Inhibition of growth of cultured Babesia microti by serum and macrophages in the presence or absence of T cells	2000	Parasitol Int	48	223-31		Pathogenesis	English	primary peer-reviewed					B. microti
2796	Berry, A.,Morassin, B.,Kamar, N.,Magnaval, J. F.	Clinical picture: human babesiosis	2001	Lancet	357	341		Pathogenesis	English	primary peer-reviewed						B. divergens
2806	Filbin, M. R.,Mylonakis, E. E.,Callegari, L.,Legome, E.	Babesiosis	2001	J Emerg Med	20	21-4		Pathogenesis	English	primary peer-reviewed	Babesia not determined
2810	Burkot, T. R.,Schneider, B. S.,Pieniazek, N. J.,Happ, C. M.,Rutherford, J. S.,Slemenda, S. B.,Hoffmeister, E.,Maupin, G. O.,Zeidner, N. S.	Babesia microti and Borrelia bissettii transmission by Ixodes spinipalpis ticks among prairie voles, Microtus ochrogaster, in Colorado	2000	Parasitology	121 (Pt 6)	595-9		Epidemiology-Transmission	English	primary peer-reviewed					B. microti
2816	Saito-Ito, A.,Tsuji, M.,Wei, Q.,He, S.,Matsui, T.,Kohsaki, M.,Arai, S.,Kamiyama, T.,Hioki, K.,Ishihara, C.	Transfusion-acquired, autochthonous human babesiosis in Japan: isolation of Babesia microti-like parasites with hu-RBC-SCID mice	2000	J Clin Microbiol	38	4511-6		Pathogenesis-Babesia Study	English	primary peer-reviewed									B. cf microti (microti-like)
2821	Krause, P. J.,Lepore, T.,Sikand, V. K.,Gadbaw, J., Jr.,Burke, G.,Telford, S. R., 3rd,Brassard, P.,Pearl, D.,Azlanzadeh, J.,Christianson, D.,McGrath, D.,Spielman, A.	Atovaquone and azithromycin for the treatment of babesiosis	2000	N Engl J Med	343	1454-8	10.1056/nejm200011163432004	Pathogenesis-Treatment	English	primary peer-reviewed					B. microti
2822	Wang, T. J.,Liang, M. H.,Sangha, O.,Phillips, C. B.,Lew, R. A.,Wright, E. A.,Berardi, V.,Fossel, A. H.,Shadick, N. A.	Coexposure to Borrelia burgdorferi and Babesia microti does not worsen the long-term outcome of lyme disease	2000	Clin Infect Dis	31	1149-54	10.1086/317465	Pathogenesis-Epidemiology	English	primary peer-reviewed					B. microti
2826	L'Hostis, M.,Chauvin, A.	Babesia divergens in France: descriptive and analytical epidemiology	1999	Parassitologia	41 Suppl 1	59-62		Epidemiology	English	primary peer-reviewed						B. divergens
2834	Caccio, S.,Camma, C.,Onuma, M.,Severini, C.	The beta-tubulin gene of Babesia and Theileria parasites is an informative marker for species discrimination	2000	Int J Parasitol	30	1181-5		Babesia Study	English	primary peer-reviewed					B. microti	B. divergens																		B. bovis				B. caballi	B. bigemina								Theileria equi-&gt; formerly Babesia equi
2838	Hemmer, R. M.,Ferrick, D. A.,Conrad, P. A.	Role of T cells and cytokines in fatal and resolving experimental babesiosis: protection in TNFRp55-/- mice infected with the human Babesia WA1 parasite	2000	J Parasitol	86	736-42	10.1645/0022-3395(2000)086[0736:rotcac]2.0.co;2	Pathogenesis	English	primary peer-reviewed					B. microti								B. sp. WA1 (unnamed)
2839	Zahler, M.,Rinder, H.,Gothe, R.	Genotypic status of Babesia microti within the piroplasms	2000	Parasitol Res	86	642-6		Babesia Study	English	primary peer-reviewed					B. microti	B. divergens															B. odocoilei				B. canis			B. caballi	B. bigemina				B. gibsoni	B. rodhaini			Theileria equi-&gt; formerly Babesia equi
2843	Cunha, B. A.,Crean, J.,Rosenbaum, G.	Lipid abnormalities in babesiosis	2000	Am J Med	108	758-9		Pathogenesis	English	primary peer-reviewed	Babesia not determined
2846	Holman, P. J.,Madeley, J.,Craig, T. M.,Allsopp, B. A.,Allsopp, M. T.,Petrini, K. R.,Waghela, S. D.,Wagner, G. G.	Antigenic, phenotypic and molecular characterization confirms Babesia odocoilei isolated from three cervids	2000	J Wildl Dis	36	518-30	10.7589/0090-3558-36.3.518	Pathogenesis-Babesia Study	English	primary peer-reviewed						B. divergens															B. odocoilei
2850	Perdrizet, G. A.,Olson, N. H.,Krause, P. J.,Banever, G. T.,Spielman, A.,Cable, R. G.	Babesiosis in a renal transplant recipient acquired through blood transfusion	2000	Transplantation	70	205-8		Pathogenesis	English	primary peer-reviewed					B. microti
2860	Kjemtrup, A. M.,Thomford, J.,Robinson, T.,Conrad, P. A.	Phylogenetic relationships of human and wildlife piroplasm isolates in the western United States inferred from the 18S nuclear small subunit RNA gene	2000	Parasitology	120 (Pt 5)	487-93		Babesia Study	English	primary peer-reviewed					B. microti	B. divergens							B. sp. WA1 (unnamed)		B. sp. WA2 (unnamed)						B. odocoilei			B. bovis	B. canis				B. bigemina				B. gibsoni				Theileria equi-&gt; formerly Babesia equi
2865	Zahler, M.,Rinder, H.,Zweygarth, E.,Fukata, T.,Maede, Y.,Schein, E.,Gothe, R.	'Babesia gibsoni' of dogs from North America and Asia belong to different species	2000	Parasitology	120 (Pt 4)	365-9		Babesia Study	English	primary peer-reviewed					B. microti	B. divergens															B. odocoilei			B. bovis	B. canis			B. caballi	B. bigemina					B. rodhaini			Theileria equi-&gt; formerly Babesia equi
2873	Lodes, M. J.,Houghton, R. L.,Bruinsma, E. S.,Mohamath, R.,Reynolds, L. D.,Benson, D. R.,Krause, P. J.,Reed, S. G.,Persing, D. H.	Serological expression cloning of novel immunoreactive antigens of Babesia microti	2000	Infect Immun	68	2783-90		Diagnostic Tests-Epidemiology-Babesia Study	English	primary peer-reviewed					B. microti
2876	Zahler, M.,Rinder, H.,Schein, E.,Gothe, R.	Detection of a new pathogenic Babesia microti-like species in dogs	2000	Vet Parasitol	89	241-8		Pathogenesis-Babesia Study	English	primary peer-reviewed									B. cf microti (microti-like)
2880	Linden, J. V.,Wong, S. J.,Chu, F. K.,Schmidt, G. B.,Bianco, C.	Transfusion-associated transmission of babesiosis in New York State	2000	Transfusion	40	285-9		Pathogenesis-Epidemiology	English	primary peer-reviewed					B. microti
2884	Meister, J.	Human babesiosis: a case study	1999	Clin Excell Nurse Pract	3	214-6		Pathogenesis	English	primary peer-reviewed					B. microti
2888	Hemmer, R. M.,Ferrick, D. A.,Conrad, P. A.	Up-regulation of tumor necrosis factor-alpha and interferon-gamma expression in the spleen and lungs of mice infected with the human Babesia isolate WA1	2000	Parasitol Res	86	121-8		Pathogenesis	English	primary peer-reviewed					B. microti								B. sp. WA1 (unnamed)
2894	Chen, D.,Copeman, D. B.,Burnell, J.,Hutchinson, G. W.	Helper T cell and antibody responses to infection of CBA mice with Babesia microti	2000	Parasite Immunol	22	81-8		Pathogenesis	English	primary peer-reviewed					B. microti
2913	Denes, E.,Rogez, J. P.,Darde, M. L.,Weinbreck, P.	Management of Babesia divergens babesiosis without a complete course of quinine treatment	1999	Eur J Clin Microbiol Infect Dis	18	672-3		Pathogenesis	English	primary peer-reviewed						B. divergens
2924	Gray, J. S.,Pudney, M.	Activity of atovaquone against Babesia microti in the Mongolian gerbil, Meriones unguiculatus	1999	J Parasitol	85	723-8		Treatment	English	primary peer-reviewed					B. microti
2936	Igarashi, I.,Suzuki, R.,Waki, S.,Tagawa, Y.,Seng, S.,Tum, S.,Omata, Y.,Saito, A.,Nagasawa, H.,Iwakura, Y.,Suzuki, N.,Mikami, T.,Toyoda, Y.	Roles of CD4(+) T cells and gamma interferon in protective immunity against Babesia microti infection in mice	1999	Infect Immun	67	4143-8		Pathogenesis	English	primary peer-reviewed					B. microti
2939	dos Santos, C. C.,Kain, K. C.	Two tick-borne diseases in one: a case report of concurrent babesiosis and Lyme disease in Ontario	1999	Cmaj	160	1851-3		Pathogenesis	English	primary peer-reviewed	Babesia not determined
2943	Hemmer, R. M.,Wozniak, E. J.,Lowenstine, L. J.,Plopper, C. G.,Wong, V.,Conrad, P. A.	Endothelial cell changes are associated with pulmonary edema and respiratory distress in mice infected with the WA1 human Babesia parasite	1999	J Parasitol	85	479-89		Pathogenesis	English	primary peer-reviewed					B. microti								B. sp. WA1 (unnamed)
2949	Eskow, E. S.,Krause, P. J.,Spielman, A.,Freeman, K.,Aslanzadeh, J.	Southern extension of the range of human babesiosis in the eastern United States	1999	J Clin Microbiol	37	2051-2		Pathogenesis	English	primary peer-reviewed					B. microti
2950	Gubbels, J. M.,de Vos, A. P.,van der Weide, M.,Viseras, J.,Schouls, L. M.,de Vries, E.,Jongejan, F.	Simultaneous detection of bovine Theileria and Babesia species by reverse line blot hybridization	1999	J Clin Microbiol	37	1782-9		Diagnostic Tests-Epidemiology-Babesia Study	English	primary peer-reviewed						B. divergens																		B. bovis					B. bigemina
2953	Hilton, E.,DeVoti, J.,Benach, J. L.,Halluska, M. L.,White, D. J.,Paxton, H.,Dumler, J. S.	Seroprevalence and seroconversion for tick-borne diseases in a high-risk population in the northeast United States	1999	Am J Med	106	404-9		Epidemiology	English	primary peer-reviewed					B. microti
2955	Erol, E.,Kumar, N.,Carson, C. A.	Immunogenicity of recombinant Babesia microti hsp70 homologue in mice	1999	Int J Parasitol	29	263-6		Mitigation	English	primary peer-reviewed					B. microti
2964	Hunfeld, K. P.,Allwinn, R.,Peters, S.,Kraiczy, P.,Brade, V.	Serologic evidence for tick-borne pathogens other than Borrelia burgdorferi (TOBB) in Lyme borreliosis patients from midwestern Germany	1998	Wien Klin Wochenschr	110	901-8		Epidemiology	English	primary peer-reviewed					B. microti
2969	el-Kady, G. A.,Makled, K. M.,Morsy, T. A.,Morsy, Z. S.	Rodents, their seasonal activity, ecto- and blood-parasites in Saint Catherine area, South Sinai Governorate, Egypt	1998	J Egypt Soc Parasitol	28	815-26		Epidemiology	English	primary peer-reviewed					B. microti
2977	Bonoan, J. T.,Johnson, D. H.,Cunha, B. A.	Life-threatening babesiosis in an asplenic patient treated with exchange transfusion, azithromycin, and atovaquone	1998	Heart Lung	27	424-8		Pathogenesis	English	primary peer-reviewed	Babesia not determined
2985	Shih, C. M.,Wang, C. C.	Ability of azithromycin in combination with quinine for the elimination of babesial infection in humans	1998	Am J Trop Med Hyg	59	509-12		Pathogenesis	English	primary peer-reviewed					B. microti
2998	Magnarelli, L. A.,Ijdo, J. W.,Anderson, J. F.,Padula, S. J.,Flavell, R. A.,Fikrig, E.	Human exposure to a granulocytic Ehrlichia and other tick-borne agents in Connecticut	1998	J Clin Microbiol	36	2823-7		Epidemiology	English	primary peer-reviewed					B. microti
3016	Brun-Hansen, H.,Christensson, D. A.,Eide, D. M.,Gronstol, H.	Experimental infection with Babesia divergens in cattle persistently infected with bovine virus diarrhoea virus	1998	Zentralbl Veterinarmed B	45	269-77		Pathogenesis	English	primary peer-reviewed						B. divergens
3040	Shikano, S.,Katoh, R.,Adachi, K.,Bonkobara, M.,Inaba, M.,Ono, K.	Mitochondrial function in Babesia microti and Babesia rodhaini	1998	Int J Parasitol	28	567-70		Babesia Study	English	primary peer-reviewed					B. microti																			B. bovis										B. rodhaini
3042	Kim, N.,Rosenbaum, G. S.,Cunha, B. A.	Relative bradycardia and lymphopenia in patients with babesiosis	1998	Clin Infect Dis	26	1218-9		Pathogenesis	English	primary peer-reviewed	Babesia not determined
3044	Hanafusa, Y.,Onuma, M.,Kamiyama, T.	Partial protection of severe combined immunodeficient mice against infection with Babesia microti by in vitro-generated CD4+ T cell clones	1998	J Vet Med Sci	60	401-4		Pathogenesis	English	primary peer-reviewed					B. microti
3045	Evenson, D. A.,Perry, E.,Kloster, B.,Hurley, R.,Stroncek, D. F.	Therapeutic apheresis for babesiosis	1998	J Clin Apher	13	32-6		Pathogenesis	English	primary peer-reviewed					B. microti
3056	Brasseur, P.,Lecoublet, S.,Kapel, N.,Favennec, L.,Ballet, J. J.	In vitro evaluation of drug susceptibilities of Babesia divergens isolates	1998	Antimicrob Agents Chemother	42	818-20		Treatment	English	primary peer-reviewed						B. divergens
3057	Sweeney, C. J.,Ghassemi, M.,Agger, W. A.,Persing, D. H.	Coinfection with Babesia microti and Borrelia burgdorferi in a western Wisconsin resident	1998	Mayo Clin Proc	73	338-41	10.1016/s0025-6196(11)63699-9	Pathogenesis	English	primary peer-reviewed					B. microti
3058	Shaio, M. F.,Lin, P. R.	A case study of cytokine profiles in acute human babesiosis	1998	Am J Trop Med Hyg	58	335-7		Pathogenesis	English	primary peer-reviewed					B. microti
3061	Edelhofer, R.,Kanout, A.,Schuh, M.,Kutzer, E.	Improved disease resistance after Babesia divergens vaccination	1998	Parasitol Res	84	181-7		Mitigation	English	primary peer-reviewed						B. divergens
3077	Varde, S.,Beckley, J.,Schwartz, I.	Prevalence of tick-borne pathogens in Ixodes scapularis in a rural New Jersey County	1998	Emerg Infect Dis	4	97-9	10.3201/eid0401.980113	Epidemiology	English	primary peer-reviewed					B. microti
3088	Hofmeister, E. K.,Kolbert, C. P.,Abdulkarim, A. S.,Magera, J. M.,Hopkins, M. K.,Uhl, J. R.,Ambyaye, A.,Telford, S. R., 3rd,Cockerill, F. R., 3rd,Persing, D. H.	Cosegregation of a novel Bartonella species with Borrelia burgdorferi and Babesia microti in Peromyscus leucopus	1998	J Infect Dis	177	409-16		Epidemiology	English	primary peer-reviewed					B. microti
3091	Moro, M. H.,David, C. S.,Magera, J. M.,Wettstein, P. J.,Barthold, S. W.,Persing, D. H.	Differential effects of infection with a Babesia-like piroplasm, WA1, in inbred mice	1998	Infect Immun	66	492-8		Pathogenesis	English	primary peer-reviewed													B. sp. WA1 (unnamed)
3096	Hu, R.,Hyland, K. E.,Markowski, D.	Effects of Babesia microti infection on feeding pattern, engorged body weight, and molting rate of immature Ixodes scapularis (Acari: Ixodidae)	1997	J Med Entomol	34	559-64		Pathogenesis-Transmission	English	primary peer-reviewed					B. microti
3097	L'Hostis, M.,Chauvin, A.,Valentin, A.,Precigout, E.,Gorenflot, A.	Survey of Babesia divergens antibody kinetics in cattle in western France	1997	Vet Res	28	481-8		Epidemiology	English	primary peer-reviewed						B. divergens
3106	New, D. L.,Quinn, J. B.,Qureshi, M. Z.,Sigler, S. J.	Vertically transmitted babesiosis	1997	J Pediatr	131	163-4		Pathogenesis	English	primary peer-reviewed					B. microti
3112	Grande, N.,Precigout, E.,Ancelin, M. L.,Moubri, K.,Carcy, B.,Lemesre, J. L.,Vial, H.,Gorenflot, A.	Continuous in vitro culture of Babesia divergens in a serum-free medium	1997	Parasitology	115 (Pt 1)	81-9		Babesia Study	English	primary peer-reviewed						B. divergens
3123	Fritz, C. L.,Kjemtrup, A. M.,Conrad, P. A.,Flores, G. R.,Campbell, G. L.,Schriefer, M. E.,Gallo, D.,Vugia, D. J.	Seroepidemiology of emerging tickborne infectious diseases in a Northern California community	1997	J Infect Dis	175	1432-9		Epidemiology	English	primary peer-reviewed													B. sp. WA1 (unnamed)
3131	Herwaldt, B. L.,Kjemtrup, A. M.,Conrad, P. A.,Barnes, R. C.,Wilson, M.,McCarthy, M. G.,Sayers, M. H.,Eberhard, M. L.	Transfusion-transmitted babesiosis in Washington State: first reported case caused by a WA1-type parasite	1997	J Infect Dis	175	1259-62		Pathogenesis	English	primary peer-reviewed													B. sp. WA1 (unnamed)		B. sp. WA2 (unnamed)
3132	Klein, P.,McMeeking, A.,Goldenberg, A.	Babesiosis in a patient with sickle cell anemia	1997	Am J Med	102	416		Pathogenesis	English	primary peer-reviewed					B. microti
3136	Pudney, M.,Gray, J. S.	Therapeutic efficacy of atovaquone against the bovine intraerythrocytic parasite, Babesia divergens	1997	J Parasitol	83	307-10		Treatment	English	primary peer-reviewed						B. divergens
3140	Shaio, M. F.,Yang, K. D.	Response of babesiosis to a combined regimen of quinine and azithromycin	1997	Trans R Soc Trop Med Hyg	91	214-5		Pathogenesis	English	primary peer-reviewed					B. microti
3152	Grellier, P.,Santus, R.,Mouray, E.,Agmon, V.,Maziere, J. C.,Rigomier, D.,Dagan, A.,Gatt, S.,Schrevel, J.	Photosensitized inactivation of Plasmodium falciparum- and Babesia divergens-infected erythrocytes in whole blood by lipophilic pheophorbide derivatives	1997	Vox Sang	72	211-20		Mitigation	English	primary peer-reviewed						B. divergens
3174	Barnard, C. J.,Behnke, J. M.,Sewell, J.	Environmental enrichment, immunocompetence, and resistance to Babesia microti in male mice	1996	Physiol Behav	60	1223-31		Pathogenesis	English	primary peer-reviewed					B. microti
3181	Egeli, A. K.	Babesiosis in a six-day-old calf	1996	Vet Rec	139	344-5		Pathogenesis	English	primary peer-reviewed						B. divergens
3184	Brasseur, P.,Lecoublet, S.,Kapel, N.,Favennec, L.,Ballet, J. J.	Quinine in the treatment of Babesia divergens infections in humans	1996	Eur J Clin Microbiol Infect Dis	15	840-1		Treatment	English	primary peer-reviewed						B. divergens
3185	Wozniak, E. J.,Lowenstine, L. J.,Hemmer, R.,Robinson, T.,Conrad, P. A.	Comparative pathogenesis of human WA1 and Babesia microti isolates in a Syrian hamster model	1996	Lab Anim Sci	46	507-15		Pathogenesis	English	primary peer-reviewed					B. microti								B. sp. WA1 (unnamed)
3186	Dalrymple, B. P.,Peters, J. M.,Bose, R.,Wright, I. G.	A polymerase chain reaction method for the identification of genes encoding members of the Bv60/p58 family of rhoptry protein homologues in the genus Babesia	1996	Exp Parasitol	84	96-100	10.1006/expr.1996.0094	Babesia Study	English	primary peer-reviewed						B. divergens																		B. bovis	B. canis			B. caballi	B. bigemina
3190	Mather, T. N.,Nicholson, M. C.,Hu, R.,Miller, N. J.	Entomological correlates of Babesia microti prevalence in an area where Ixodes scapularis (Acari:Ixodidae) is endemic	1996	J Med Entomol	33	866-70		Epidemiology	English	primary peer-reviewed					B. microti
3191	Slovut, D. P.,Benedetti, E.,Matas, A. J.	Babesiosis and hemophagocytic syndrome in an asplenic renal transplant recipient	1996	Transplantation	62	537-9		Pathogenesis	English	primary peer-reviewed					B. microti
3194	Wittner, M.,Lederman, J.,Tanowitz, H. B.,Rosenbaum, G. S.,Weiss, L. M.	Atovaquone in the treatment of Babesia microti infections in hamsters	1996	Am J Trop Med Hyg	55	219-22		Pathogenesis-Treatment	English	primary peer-reviewed					B. microti
3210	Krause, P. J.,Telford, S. R., 3rd,Spielman, A.,Sikand, V.,Ryan, R.,Christianson, D.,Burke, G.,Brassard, P.,Pollack, R.,Peck, J.,Persing, D. H.	Concurrent Lyme disease and babesiosis. Evidence for increased severity and duration of illness	1996	Jama	275	1657-60		Pathogenesis-Epidemiology	English	primary peer-reviewed					B. microti
3214	Oz, H. S.,Hughes, W. T.	Acute fulminating babesiosis in hamsters infected with Babesia microti	1996	Int J Parasitol	26	667-70		Pathogenesis	English	primary peer-reviewed					B. microti
3222	Bouattour, A.,Darghouth, M. A.	First report of Babesia divergens in Tunisia	1996	Vet Parasitol	63	161-5		Pathogenesis	English	primary peer-reviewed						B. divergens
3229	Falagas, M. E.,Klempner, M. S.	Babesiosis in patients with AIDS: a chronic infection presenting as fever of unknown origin	1996	Clin Infect Dis	22	809-12		Pathogenesis	English	primary peer-reviewed	Babesia not determined
3232	Dao, A. H.,Eberhard, M. L.	Pathology of acute fatal babesiosis in hamsters experimentally infected with the WA-1 strain of Babesia	1996	Lab Invest	74	853-9		Pathogenesis	English	primary peer-reviewed													B. sp. WA1 (unnamed)
3234	Skuce, P. J.,Mallon, T. R.,Taylor, S. M.	Molecular cloning of a putative rhoptry associated protein homologue from Babesia divergens	1996	Mol Biochem Parasitol	77	99-102		Babesia Study	English	primary peer-reviewed						B. divergens																		B. bovis	B. canis				B. bigemina
3235	Shimada, T.,Shikano, S.,Hashiguchi, R.,Matsuki, N.,Ono, K.	Effects of depletion of T cell subpopulations on the course of infection and anti-parasite delayed type hypersensitivity response in mice infected with Babesia microti and Babesia rodhaini	1996	J Vet Med Sci	58	343-7		Pathogenesis	English	primary peer-reviewed					B. microti																													B. rodhaini
3239	Herwaldt, B.,Persing, D. H.,Precigout, E. A.,Goff, W. L.,Mathiesen, D. A.,Taylor, P. W.,Eberhard, M. L.,Gorenflot, A. F.	A fatal case of babesiosis in Missouri: identification of another piroplasm that infects humans	1996	Ann Intern Med	124	643-50		Pathogenesis-Babesia Study	English	primary peer-reviewed												B. sp. MO1 (unnamed)
3243	Mitchell, P. D.,Reed, K. D.,Hofkes, J. M.	Immunoserologic evidence of coinfection with Borrelia burgdorferi, Babesia microti, and human granulocytic Ehrlichia species in residents of Wisconsin and Minnesota	1996	J Clin Microbiol	34	724-7		Epidemiology	English	primary peer-reviewed					B. microti
3271	Miguelez Morales, M.,Linares Feria, M.,del Carmen Mesa, M.	Haemophagocytic syndrome due to babesiosis in a splenectomized patient	1995	Br J Haematol	91	1033		Pathogenesis	English	primary peer-reviewed	Babesia not determined
3277	Magnarelli, L. A.,Dumler, J. S.,Anderson, J. F.,Johnson, R. C.,Fikrig, E.	Coexistence of antibodies to tick-borne pathogens of babesiosis, ehrlichiosis, and Lyme borreliosis in human sera	1995	J Clin Microbiol	33	3054-7		Epidemiology	English	primary peer-reviewed					B. microti
3280	Shikano, S.,Nakada, K.,Hashiguchi, R.,Shimada, T.,Ono, K.	A short term in vitro cultivation of Babesia rodhaini and Babesia microti	1995	J Vet Med Sci	57	955-7		Babesia Study	English	primary peer-reviewed					B. microti																													B. rodhaini
3286	Hughes, W. T.,Oz, H. S.	Successful prevention and treatment of babesiosis with atovaquone	1995	J Infect Dis	172	1042-6		Treatment	English	primary peer-reviewed					B. microti
3287	Eberhard, M. L.,Walker, E. M.,Steurer, F. J.	Survival and infectivity of Babesia in blood maintained at 25 C and 2-4 C	1995	J Parasitol	81	790-2		Transmission	English	primary peer-reviewed					B. microti
3292	Chauvin, A.,L'Hostis, M.,Valentin, A.,Precigout, E.,Cesbron-Zeggane, N.,Gorenflot, A.	Babesia divergens: an ELISA with soluble parasite antigen for monitoring the epidemiology of bovine babesiosis	1995	Parasite	2	257-62	10.1051/parasite/1995023257	Pathogenesis-Diagnostic Tests-Epidemiology	English	primary peer-reviewed						B. divergens
3294	Pruthi, R. K.,Marshall, W. F.,Wiltsie, J. C.,Persing, D. H.	Human babesiosis	1995	Mayo Clin Proc	70	853-62	10.1016/s0025-6196(11)63943-8	Pathogenesis	English	primary peer-reviewed					B. microti
3299	Herwaldt, B. L.,Springs, F. E.,Roberts, P. P.,Eberhard, M. L.,Case, K.,Persing, D. H.,Agger, W. A.	Babesiosis in Wisconsin: a potentially fatal disease	1995	Am J Trop Med Hyg	53	146-51		Pathogenesis	English	primary peer-reviewed					B. microti
3302	Cahill, K. M.	Babesiosis: unappreciated even in endemic areas	1995	J Community Health	20	315-20		Pathogenesis	English	primary peer-reviewed					B. microti
3323	Carcy, B.,Precigout, E.,Valentin, A.,Gorenflot, A.,Schrevel, J.	A 37-kilodalton glycoprotein of Babesia divergens is a major component of a protective fraction containing low-molecular-mass culture-derived exoantigens	1995	Infect Immun	63	811-7		Pathogenesis-Babesia Study-Mitigation	English	primary peer-reviewed						B. divergens
3337	Persing, D. H.,Herwaldt, B. L.,Glaser, C.,Lane, R. S.,Thomford, J. W.,Mathiesen, D.,Krause, P. J.,Phillip, D. F.,Conrad, P. A.	Infection with a babesia-like organism in northern California	1995	N Engl J Med	332	298-303	10.1056/nejm199502023320504	Pathogenesis-Epidemiology-Babesia Study	English	primary peer-reviewed	Babesia not determined				B. microti								B. sp. WA1 (unnamed)
3343	Shikano, S.,Iwai, Y.,Shimada, T.,Ono, K.,Suzuki, N.	Isoenzyme patterns of glucose-6-phosphate dehydrogenase, malate dehydrogenase and lactate dehydrogenase in Babesia rodhaini and Babesia microti	1995	J Vet Med Sci	57	129-31		Babesia Study	English	primary peer-reviewed					B. microti																													B. rodhaini
3346	L'Hostis, M.,Chauvin, A.,Valentin, A.,Marchand, A.,Gorenflot, A.	Large scale survey of bovine babesiosis due to Babesia divergens in France	1995	Vet Rec	136	36-8		Epidemiology	English	primary peer-reviewed						B. divergens
3349	Marsaudon, E.,Camenen, J.,Testou, D.,Bourree, P.,Samson, P.,Luneau, F.	Babesia canis human babesiosis causing a 40-day anuria	1995	Ann Med Interne (Paris)	146	451-2		Pathogenesis	French	primary peer-reviewed	Babesia not determined																								B. canis
3356	Rosenbaum, G. S.,Johnson, D. H.,Cunha, B. A.	Atypical lymphocytosis in babesiosis	1995	Clin Infect Dis	20	203-4		Pathogenesis	English	primary peer-reviewed	Babesia not determined
3365	Kurtz, B.,Michaels, I.,Kim, D.,Mattana, J.	Urosepsis from an atypical pathogen in a patient with babesiosis	1994	Ann Emerg Med	24	1199		Pathogenesis	English	primary peer-reviewed					B. microti
3371	Mackenstedt, U.,Luton, K.,Baverstock, P. R.,Johnson, A. M.	Phylogenetic relationships of Babesia divergens as determined from comparison of small subunit ribosomal RNA gene sequences	1994	Mol Biochem Parasitol	68	161-5		Babesia Study	English	primary peer-reviewed						B. divergens																		B. bovis	B. canis			B. caballi	B. bigemina					B. rodhaini			Theileria equi-&gt; formerly Babesia equi
3375	Horowitz, M. L.,Coletta, F.,Fein, A. M.	Delayed onset adult respiratory distress syndrome in babesiosis	1994	Chest	106	1299-301		Pathogenesis	English	primary peer-reviewed	Babesia not determined
3386	Gerber, M. A.,Shapiro, E. D.,Krause, P. J.,Cable, R. G.,Badon, S. J.,Ryan, R. W.	The risk of acquiring Lyme disease or babesiosis from a blood transfusion	1994	J Infect Dis	170	231-4		Pathogenesis-Epidemiology	English	primary peer-reviewed					B. microti
3391	Barnard, C. J.,Behnke, J. M.,Sewell, J.	Social behaviour and susceptibility to infection in house mice (Mus musculus): effects of group size, aggressive behaviour and status-related hormonal responses prior to infection on resistance to Babesia microti	1994	Parasitology	108 (Pt 5)	487-96		Pathogenesis	English	primary peer-reviewed					B. microti
3392	Boustani, M. R.,Lepore, T. J.,Gelfand, J. A.,Lazarus, D. S.	Acute respiratory failure in patients treated for babesiosis	1994	Am J Respir Crit Care Med	149	1689-91	10.1164/ajrccm.149.6.8004331	Pathogenesis	English	primary peer-reviewed	Babesia not determined
3397	Orinda, G. O.,Waltisbuhl, D. J.,Young, A. S.,Wright, I. G.	Low doses of natural human interferon alpha inhibit the development of Babesia microti infection in BALB/c mice	1994	Vet Parasitol	53	53-8		Treatment	English	primary peer-reviewed					B. microti
3401	Grellier, P.,Valentin, A.,Millerioux, V.,Schrevel, J.,Rigomier, D.	3-Hydroxy-3-methylglutaryl coenzyme A reductase inhibitors lovastatin and simvastatin inhibit in vitro development of Plasmodium falciparum and Babesia divergens in human erythrocytes	1994	Antimicrob Agents Chemother	38	1144-8		Treatment	English	primary peer-reviewed						B. divergens
3402	Randolph, S. E.	Density-dependent acquired resistance to ticks in natural hosts, independent of concurrent infection with Babesia microti	1994	Parasitology	108 (Pt 4)	413-9		Transmission	English	primary peer-reviewed					B. microti
3408	Krause, P. J.,Telford, S. R., 3rd,Ryan, R.,Conrad, P. A.,Wilson, M.,Thomford, J. W.,Spielman, A.	Diagnosis of babesiosis: evaluation of a serologic test for the detection of Babesia microti antibody	1994	J Infect Dis	169	923-6		Diagnostic Tests-Epidemiology	English	primary peer-reviewed					B. microti
3422	Loutan, L.,Rossier, J.,Zufferey, G.,Cuenod, D.,Hatz, C.,Marti, H. P.,Gern, L.	[Human babesiosis: first case report in Switzerland]	1994	Rev Med Suisse Romande	114	111-6		Pathogenesis	French	primary peer-reviewed						B. divergens
3438	Malagon, F.,Tapia, J. L.	Experimental transmission of Babesia microti infection by the oral route	1994	Parasitol Res	80	645-8		Transmission	English	primary peer-reviewed					B. microti
3448	Precigout, E.,Valentin, A.,Carcy, B.,Gorenflot, A.,Nakamura, K.,Aikawa, M.,Schrevel, J.	Babesia divergens: characterization of a 17-kDa merozoite membrane protein	1993	Exp Parasitol	77	425-34		Babesia Study	English	primary peer-reviewed						B. divergens
3451	Weiss, L. M.,Wittner, M.,Wasserman, S.,Oz, H. S.,Retsema, J.,Tanowitz, H. B.	Efficacy of azithromycin for treating Babesia microti infection in the hamster model	1993	J Infect Dis	168	1289-92		Treatment	English	primary peer-reviewed					B. microti
3455	Matsubara, J.,Koura, M.,Kamiyama, T.	Infection of immunodeficient mice with a mouse-adapted substrain of the gray strain of Babesia microti	1993	J Parasitol	79	783-6		Pathogenesis	English	primary peer-reviewed					B. microti
3457	Mattia, A. R.,Waldron, M. A.,Sierra, L. S.	Use of the Quantitative Buffy Coat system for detection of parasitemia in patients with babesiosis	1993	J Clin Microbiol	31	2816-8		Diagnostic Tests	English	primary peer-reviewed					B. microti
3461	Loutan, L.,Rossier, J.,Zufferey, G.,Cuenod, D.,Hatz, C.,Marti, H. P.,Gern, L.	Imported babesiosis diagnosed as malaria	1993	Lancet	342	749		Pathogenesis	English	primary peer-reviewed						B. divergens
3462	Hentrich, B.,Bose, R.	Cryopreservation of Babesia divergens from jirds as a live vaccine for cattle	1993	Int J Parasitol	23	771-6		Mitigation	English	primary peer-reviewed						B. divergens
3466	el Bahrawy, A. F.,Nafei, S. M.,Morsy, T. A.,Farrag, A. M.	Natural Babesia infection sought in black and Norway rats trapped in five Egyptian Governorates	1993	J Egypt Soc Parasitol	23	349-55		Epidemiology	English	primary peer-reviewed					B. microti
3470	Marcus, C. L., Mattia, A. R.	Case records of the Massachusetts General Hospital. Weekly clinicopathological exercises. Case 28-1993. A 63-year-old man with fever, sweats, and shaking chills	1993	N Engl J Med	329	194-9	10.1056/nejm199307153290309	Pathogenesis	English	primary peer-reviewed	Babesia not determined
3479	Jerant, A. F.,Arline, A. D.	Babesiosis in California	1993	West J Med	158	622-5		Pathogenesis	English	primary peer-reviewed	Babesia not determined
3498	Valentin, A.,Precigout, E.,L'Hostis, M.,Carcy, B.,Gorenflot, A.,Schrevel, J.	Cellular and humoral immune responses induced in cattle by vaccination with Babesia divergens culture-derived exoantigens correlate with protection	1993	Infect Immun	61	734-41		Pathogenesis-Mitigation	English	primary peer-reviewed						B. divergens
3500	Sobolewski, B.,Mackenstedt, U.,Mehlhorn, H.	A new method for isolation of the intraerythrocytic stages of Plasmodium and Babesia from their host cells	1993	Parasitol Res	79	33-41		Diagnostic Tests	English	primary peer-reviewed						B. divergens
3502	Telford, S. R., 3rd,Spielman, A.	Reservoir competence of white-footed mice for Babesia microti	1993	J Med Entomol	30	223-7		Epidemiology-Transmission	English	primary peer-reviewed					B. microti
3506	Machtinger, L.,Telford, S. R., 3rd,Inducil, C.,Klapper, E.,Pepkowitz, S. H.,Goldfinger, D.	Treatment of babesiosis by red blood cell exchange in an HIV-positive, splenectomized patient	1993	J Clin Apher	8	78-81		Pathogenesis	English	primary peer-reviewed					B. microti
3518	Shimada, T.,Shikano, S.,Ono, K.,Saito, A.,Suzuki, N.	Changes of splenic lymphocyte subpopulation in mice inoculated with Babesia microti and Babesia rodhaini	1992	J Vet Med Sci	54	1071-5		Pathogenesis	English	primary peer-reviewed					B. microti																													B. rodhaini
3519	Meldrum, S. C.,Birkhead, G. S.,White, D. J.,Benach, J. L.,Morse, D. L.	Human babesiosis in New York State: an epidemiological description of 136 cases	1992	Clin Infect Dis	15	1019-23		Epidemiology-Surveillance	English	primary peer-reviewed	Babesia not determined				B. microti
3522	Becuwe, P.,Slomianny, C.,Valentin, A.,Schrevel, J.,Camus, D.,Dive, D.	Endogenous superoxide dismutase activity in two Babesia species	1992	Parasitology	105 (Pt 2)	177-82		Babesia Study	English	primary peer-reviewed						B. divergens
3533	Dalrymple, B. P.,Dimmock, C. M.,Parrodi, F.,Wright, I. G.	Babesia bovis, Babesia bigemina, Babesia canis, Babesia microti and Babesia rodhaini: comparison of ribosomal RNA gene organization	1992	Int J Parasitol	22	851-5		Babesia Study	English	primary peer-reviewed					B. microti																			B. bovis	B. canis				B. bigemina					B. rodhaini
3539	Persing, D. H.,Mathiesen, D.,Marshall, W. F.,Telford, S. R.,Spielman, A.,Thomford, J. W.,Conrad, P. A.	Detection of Babesia microti by polymerase chain reaction	1992	J Clin Microbiol	30	2097-103		Diagnostic Tests	English	primary peer-reviewed					B. microti
3565	Gray, J. S.,Gannon, P.	Preliminary development of a live drug-controlled vaccine against bovine babesiosis using the Mongolian gerbil, Meriones unguiculatus	1992	Vet Parasitol	42	179-88		Pathogenesis-Treatment-Mitigation	English	primary peer-reviewed						B. divergens
3579	Gray, J. S.,Parr, S. L.	In vivo assays for drug resistance in Babesia divergens using the Mongolian gerbil, Meriones unguiculatus	1992	Res Vet Sci	52	126-8		Treatment	English	primary peer-reviewed						B. divergens
3587	Uhnoo, I.,Cars, O.,Christensson, D.,Nystrom-Rosander, C.	First documented case of human babesiosis in Sweden	1992	Scand J Infect Dis	24	541-7		Pathogenesis	English	primary peer-reviewed						B. divergens
3589	Schrevel, J.,Grellier, P.,Rigomier, D.	New approaches in in vitro cultures of Plasmodium falciparum and Babesia divergens by using serum-free medium based on human high density lipoproteins	1992	Mem Inst Oswaldo Cruz	87 Suppl 3	71-5		Babesia Study	English	primary peer-reviewed						B. divergens
3594	Gorenflot, A.,Precigout, E.,Valentin, A.,Bissuel, G.,Carcy, B.,Brasseur, P.,Moreau, Y.,Schrevel, J.	Babesia divergens vaccine	1992	Mem Inst Oswaldo Cruz	87 Suppl 3	279-81		Mitigation	English	primary peer-reviewed						B. divergens
3612	Anderson, J. F.,Mintz, E. D.,Gadbaw, J. J.,Magnarelli, L. A.	Babesia microti, human babesiosis, and Borrelia burgdorferi in Connecticut	1991	J Clin Microbiol	29	2779-83		Pathogenesis-Epidemiology	English	primary peer-reviewed					B. microti
3614	Zweifach, P. H.,Shovlin, J.	Retinal nerve fiber layer infarct in a patient with babesiosis	1991	Am J Ophthalmol	112	597-8		Pathogenesis	English	primary peer-reviewed					B. microti
3615	Watkins, R. A.,Moshier, S. E.,O'Dell, W. D.,Pinter, A. J.	Splenomegaly and reticulocytosis caused by Babesia microti infections in natural populations of the montane vole, Microtus montanus	1991	J Protozool	38	573-6		Pathogenesis-Epidemiology	English	primary peer-reviewed					B. microti
3617	Ben Musa, N.,Phillips, R. S.	The adaptation of three isolates of Babesia divergens to continuous culture in rat erythrocytes	1991	Parasitology	103 (Pt 2)	165-70		Pathogenesis-Babesia Study	English	primary peer-reviewed						B. divergens
3626	Gray, J. S.,Kaye, B.	Studies on the use of gerbil-derived Babesia divergens antigen for diagnosis of bovine babesiosis	1991	Vet Parasitol	39	215-24		Diagnostic Tests-Epidemiology	English	primary peer-reviewed						B. divergens
3631	Precigout, E.,Gorenflot, A.,Valentin, A.,Bissuel, G.,Carcy, B.,Brasseur, P.,Moreau, Y.,Schrevel, J.	Analysis of immune responses of different hosts to Babesia divergens isolates from different geographic areas and capacity of culture-derived exoantigens to induce efficient cross-protection	1991	Infect Immun	59	2799-805		Babesia Study-Mitigation	English	primary peer-reviewed						B. divergens
3642	Carr, J. M.,Emery, S.,Stone, B. F.,Tulin, L.	Babesiosis. Diagnostic pitfalls	1991	Am J Clin Pathol	95	774-7		Pathogenesis	English	primary peer-reviewed	Babesia not determined
3644	Mintz, E. D.,Anderson, J. F.,Cable, R. G.,Hadler, J. L.	Transfusion-transmitted babesiosis: a case report from a new endemic area	1991	Transfusion	31	365-8		Pathogenesis	English	primary peer-reviewed					B. microti
3654	Randolph, S. E.	The effect of Babesia microti on feeding and survival in its tick vector, Ixodes trianguliceps	1991	Parasitology	102 (Pt 1)	9-16		Transmission	English	primary peer-reviewed					B. microti
3661	Krogstad, D. J.,Sutera, S. P.,Boylan, C. W.,Gluzman, I. Y.,Qian, Z. F.,Rao, P. R.	Intraerythrocytic parasites and red cell deformability: Plasmodium berghei and Babesia microti	1991	Blood Cells	17	209-21		Babesia Study	English	primary peer-reviewed					B. microti
3665	Gorenflot, A.,Brasseur, P.,Precigout, E.,L'Hostis, M.,Marchand, A.,Schrevel, J.	Cytological and immunological responses to Babesia divergens in different hosts: ox, gerbil, man	1991	Parasitol Res	77	3-12		Babesia Study	English	primary peer-reviewed						B. divergens
3669	Valentin, A.,Rigomier, D.,Precigout, E.,Carcy, B.,Gorenflot, A.,Schrevel, J.	Lipid trafficking between high density lipoproteins and Babesia divergens-infected human erythrocytes	1991	Biol Cell	73	63-70		Babesia Study	English	primary peer-reviewed						B. divergens
3673	Carcy, B.,Precigout, E.,Valentin, A.,Gorenflot, A.,Reese, R. T.,Schrevel, J.	Heat shock response of Babesia divergens and identification of the hsp70 as an immunodominant early antigen during ox, gerbil and human babesiosis	1991	Biol Cell	72	93-102		Babesia Study	English	primary peer-reviewed						B. divergens
3677	Gorenflot, A.,Precigout, E.,Bissuel, G.,Lecointre, O.,Brasseur, P.,Vidor, E.,L'Hostis, M.,Schrevel, J.	Identification of major Babesia divergens polypeptides that induce protection against homologous challenge in gerbils	1990	Infect Immun	58	4076-82		Pathogenesis-Mitigation	English	primary peer-reviewed						B. divergens
3678	Bush, J. B.,Isaacson, M.,Mohamed, A. S.,Potgieter, F. T.,de Waal, D. T.	Human babesiosis--a preliminary report of 2 suspected cases in South Africa	1990	S Afr Med J	78	699		Pathogenesis	English	primary peer-reviewed	Babesia not determined
3681	Carranza, G. A.,Cruz, D.,Wagner, G. G.	Microwave fixation: in situ tick (Acari: Ixodidae) histoanatomy, thin sectioning of tick tissues, and antigen preservation in mouse spleen	1990	J Med Entomol	27	1067-70		Diagnostic Tests	English	primary peer-reviewed					B. microti
3691	Cavacini, L. A.,Parke, L. A.,Weidanz, W. P.	Resolution of acute malarial infections by T cell-dependent non-antibody-mediated mechanisms of immunity	1990	Infect Immun	58	2946-50		Pathogenesis	English	primary peer-reviewed					B. microti
3699	Alward, W.,Javaid, M.,Garner, J.	Babesiosis in a Connecticut resident	1990	Conn Med	54	425-7		Pathogenesis	English	primary peer-reviewed	Babesia not determined
3711	Tetzlaff, C. L.,McMurray, D. N.,Rice-Ficht, A. C.	Isolation and characterization of a gene associated with a virulent strain of Babesia microti	1990	Mol Biochem Parasitol	40	183-92		Babesia Study	English	primary peer-reviewed					B. microti
3726	Gorenflot, A.,Brasseur, P.,Bonmarchand, G.,Laneele, D.,Simonin, D.	[2 cases of severe human babesiosis treated successfully]	1990	Presse Med	19	335		Pathogenesis	French	primary peer-reviewed						B. divergens
3733	Haider, M. J.,Siddiqui, H. R.	Effect of dexamethosone on babesiosis in Tatera indica (Hardwicke)	1990	Pak J Pharm Sci	3	61-5		Pathogenesis	English	primary peer-reviewed					B. microti
3734	Mackenstedt, U.,Gauer, M.,Mehlhorn, H.,Schein, E.,Hauschild, S.	Sexual cycle of Babesia divergens confirmed by DNA measurements	1990	Parasitol Res	76	199-206		Pathogenesis-Transmission	English	primary peer-reviewed						B. divergens
3740	Winger, C. M.,Canning, E. U.,Hartley, R. H.,Gunn, A.	Evidence for surface-coat localisation of a monoclonal antibody-isolated merozoite antigen of Babesia divergens	1990	Parasitol Res	76	573-7		Babesia Study	English	primary peer-reviewed						B. divergens
3743	Winger, C. M.,Canning, E. U.,Culverhouse, J. D.	A monoclonal antibody-derived antigen of Babesia divergens: characterization and investigation of its ability to protect gerbils against virulent homologous challenge	1989	Parasitology	99 (Pt 3)	341-8		Pathogenesis-Babesia Study-Mitigation	English	primary peer-reviewed						B. divergens
3749	Ormiston, B. G.,Luke, C. A.,Tice, R. R.	Increase in micronucleated erythrocytes associated with babesiosis in Syrian golden hamsters	1989	Mutat Res	227	173-7		Pathogenesis	English	primary peer-reviewed					B. microti
3756	Gray, J. S.,Langley, R. J.,Brophy, P. O.,Gannon, P.	Vaccination against bovine babesiosis with drug-controlled live parasites	1989	Vet Rec	125	369-72		Mitigation	English	primary peer-reviewed						B. divergens
3766	Clarke, C. S.,Rogers, E. T.,Egan, E. L.	Babesiosis: under-reporting or case-clustering?	1989	Postgrad Med J	65	591-3		Pathogenesis	English	primary peer-reviewed						B. divergens
3767	Golightly, L. M.,Hirschhorn, L. R.,Weller, P. F.	Fever and headache in a splenectomized woman	1989	Rev Infect Dis	11	629-37		Pathogenesis	English	primary peer-reviewed					B. microti
3774	Langley, R. J.,Gray, J. S.	Non-specific resistance to Babesia divergens in the Mongolian gerbil (Meriones unguiculatus)	1989	Int J Parasitol	19	265-9		Mitigation	English	primary peer-reviewed						B. divergens
3783	Winger, C. M.,Canning, E. U.,Culverhouse, J. D.	A strain of Babesia divergens, attenuated after long term culture	1989	Res Vet Sci	46	110-3		Mitigation	English	primary peer-reviewed						B. divergens
3796	Christensson, D. A.	Inverse age resistance to experimental Babesia divergens infection in cattle	1989	Acta Vet Scand	30	453-64		Pathogenesis	English	primary peer-reviewed						B. divergens
3801	Losson, B.,Patz, R.	Babesia divergens: activity of long-acting oxytetracycline in the gerbil, Meriones unguiculatus	1989	Ann Rech Vet	20	501-7		Pathogenesis-Treatment	French	primary peer-reviewed						B. divergens
3805	Corrier, D. E.,Wagner, G. G.	Comparison of the effect of T-2 toxin with that of dexamethasone or cyclophosphamide on resistance to Babesia microti infection in mice	1988	Am J Vet Res	49	2000-3		Pathogenesis	English	primary peer-reviewed					B. microti
3821	Piesman, J.	Intensity and duration of Borrelia burgdorferi and Babesia microti infectivity in rodent hosts	1988	Int J Parasitol	18	687-9		Transmission	English	primary peer-reviewed					B. microti
3825	Parrodi, F.,Wright, I. G.,Dobson, C.	Immunity to Babesia microti in male mice selected as resistant or susceptible to Nematospiroides dubius	1988	Int J Parasitol	18	539-41		Pathogenesis	English	primary peer-reviewed					B. microti
3833	Mintzer, C. L.,Deloron, P.,Rice-Ficht, A.,Durica, D.,Struck, D. K.,Roessner, C. A.,Nicolau, C.,Ihler, G. M.	Reduced parasitemia observed with erythrocytes containing inositol hexaphosphate	1988	Antimicrob Agents Chemother	32	391-4		Treatment	English	primary peer-reviewed					B. microti
3845	Popovsky, M. A.,Lindberg, L. E.,Syrek, A. L.,Page, P. L.	Prevalence of Babesia antibody in a selected blood donor population	1988	Transfusion	28	59-61		Epidemiology	English	primary peer-reviewed					B. microti
3848	Tetzlaff, C. L.,Carlomagno, M. A.,McMurray, D. N.	Reduced dietary protein content suppresses infection with Babesia microti	1988	Med Microbiol Immunol	177	305-15		Pathogenesis-Mitigation	English	primary peer-reviewed					B. microti
3849	Kurtzhals, J.,Andersen, B. J.,Christensen, N. O.	Effects on in vitro growth of Babesia microti by cells and serum from B. microti and Schistosoma mansoni infected mice	1988	Acta Vet Scand	29	357-62		Babesia Study	English	primary peer-reviewed					B. microti
3853	Benezra, D.,Brown, A. E.,Polsky, B.,Gold, J. W.,Armstrong, D.	Babesiosis and infection with human immunodeficiency virus (HIV)	1987	Ann Intern Med	107	944		Pathogenesis	English	primary peer-reviewed					B. microti
3855	Langley, R. J.,Gray, J. S.	Age-related susceptibility of the gerbil, Meriones unguiculatus, to the bovine parasite, Babesia divergens	1987	Exp Parasitol	64	466-73		Pathogenesis	English	primary peer-reviewed						B. divergens
3856	Piesman, J.,Lewengrub, S.,Rudzinska, M. A.,Spielman, A.	Babesia microti: prolonged survival of salavarian piroplasms in nymphal Ixodes dammini	1987	Exp Parasitol	64	292-9		Transmission	English	primary peer-reviewed					B. microti
3857	Raoult, D.,Soulayrol, L.,Toga, B.,Dumon, H.,Casanova, P.	Babesiosis, pentamidine, and cotrimoxazole	1987	Ann Intern Med	107	944		Pathogenesis	English	primary peer-reviewed						B. divergens
3861	Winger, C. M.,Canning, E. U.,Culverhouse, J. D.	Induction of protective immunity to Babesia divergens in Mongolian gerbils, Meriones unguiculatus, using culture-derived immunogens	1987	Vet Parasitol	26	43-53		Mitigation	English	primary peer-reviewed						B. divergens
3868	Cullen, J. M.,Levine, J. F.	Pathology of experimental Babesia microti infection in the Syrian hamster	1987	Lab Anim Sci	37	640-3		Pathogenesis	English	primary peer-reviewed					B. microti
3869	Piesman, J.,Hicks, T. C.,Sinsky, R. J.,Obiri, G.	Simultaneous transmission of Borrelia burgdorferi and Babesia microti by individual nymphal Ixodes dammini ticks	1987	J Clin Microbiol	25	2012-3		Transmission	English	primary peer-reviewed					B. microti
3884	Michael, S. A.,Morsy, T. A.,Montasser, M. F.	A case of human babesiosis (preliminary case report in Egypt)	1987	J Egypt Soc Parasitol	17	409-10		Pathogenesis	English	primary peer-reviewed	Babesia not determined
3889	Inchley, C. J.,Grieve, E. M.,Preston, P. M.	The proliferative response of mouse lymphoid tissues during infections with Babesia microti or Babesia rodhaini	1987	Int J Parasitol	17	945-50		Pathogenesis	English	primary peer-reviewed					B. microti																													B. rodhaini
3902	Winger, C. M.,Canning, E. U.,Culverhouse, J. D.	A monoclonal antibody to Babesia divergens which inhibits merozoite invasion	1987	Parasitology	94 (Pt 1)	17-27		Pathogenesis-Babesia Study	English	primary peer-reviewed						B. divergens
3908	Phillips, R. S.,Reid, G. M.,McLean, S. A.,Pearson, C. D.	Antigenic diversity in Babesia divergens: preliminary results with three monoclonal antibodies to the rat-adapted strain	1987	Res Vet Sci	42	96-100		Pathogenesis-Mitigation	English	primary peer-reviewed					B. microti	B. divergens
3910	Inchley, C. J.	The contribution of B-cell proliferation to spleen enlargement in Babesia microti-infected mice	1987	Immunology	60	57-61		Pathogenesis	English	primary peer-reviewed					B. microti
3911	Christensson, D. A.,Moren, T.	Seroresponse (IgG) after vaccination and natural infection of cattle with Babesia divergens	1987	Acta Vet Scand	28	393-402		Mitigation	English	primary peer-reviewed						B. divergens
3912	Christensson, D. A.	Clinical and serological response after experimental inoculation with Babesia divergens of newborn calves with and without maternal antibodies	1987	Acta Vet Scand	28	381-92		Pathogenesis	English	primary peer-reviewed						B. divergens
3914	Christensson, D. A.	A modified IF-test to demonstrate IgM antibodies to Babesia divergens of cattle	1987	Acta Vet Scand	28	361-71		Diagnostic Tests	English	primary peer-reviewed						B. divergens
3919	Hassan, H. F.,Phillips, R. S.,Coombs, G. H.	Purine-metabolizing enzymes in Babesia divergens	1987	Parasitol Res	73	121-5		Babesia Study	English	primary peer-reviewed						B. divergens
3920	Mather, T. N.,Piesman, J.,Spielman, A.	Absence of spirochaetes (Borrelia burgdorferi) and piroplasms (Babesia microti) in deer ticks (Ixodes dammini) parasitized by chalcid wasps (Hunterellus hookeri)	1987	Med Vet Entomol	1	3-8		Epidemiology	English	primary peer-reviewed					B. microti
3921	Bosler, E. M.,Schulze, T. L.	The prevalence and significance of Borrelia burgdorferi in the urine of feral reservoir hosts	1986	Zentralbl Bakteriol Mikrobiol Hyg A	263	40-4		Epidemiology	English	primary peer-reviewed					B. microti
3924	Smith, R. P.,Evans, A. T.,Popovsky, M.,Mills, L.,Spielman, A.	Transfusion-acquired babesiosis and failure of antibiotic treatment	1986	Jama	256	2726-7		Pathogenesis	English	primary peer-reviewed					B. microti
3925	Gern, L.,Aeschlimann, A.	Seroepidemiologic study of 2 foci of babesiosis of small mammals in Switzerland	1986	Schweiz Arch Tierheilkd	128	587-600		Epidemiology	French	primary peer-reviewed					B. microti
3932	Scimeca, P. G.,Weinblatt, M. E.,Schonfeld, G.,Kaplan, M. H.,Kochen, J. H.	Babesiosis in two infants from Eastern Long Island, NY	1986	Am J Dis Child	140	971		Pathogenesis	English	primary peer-reviewed					B. microti
3934	Turner, C. M.	Seasonal and age distributions of Babesia, Hepatozoon, Trypanosoma and Grahamella species in Clethrionomys glareolus and Apodemus sylvaticus populations	1986	Parasitology	93 (Pt 2)	279-89		Epidemiology	English	primary peer-reviewed					B. microti
3939	Piesman, J.,Mather, T. N.,Donahue, J. G.,Levine, J.,Campbell, J. D.,Karakashian, S. J.,Spielman, A.	Comparative prevalence of Babesia microti and Borrelia burgdorferi in four populations of Ixodes dammini in eastern Massachusetts	1986	Acta Trop	43	263-70		Diagnostic Tests-Epidemiology	English	primary peer-reviewed					B. microti
3944	Coan, M. E.,Stiller, D.	Ixodes dammini (Acari: Ixodidae) in Maryland, USA, and a preliminary survey for Babesia microti	1986	J Med Entomol	23	446-53		Epidemiology	English	primary peer-reviewed					B. microti
3951	Taylor, S. M.,Elliott, C. T.,Kenny, J.	Isolation of antigenic proteins from erythrocytes parasitised with Babesia divergens and a comparison of their immunising potential	1986	Vet Parasitol	21	99-105		Pathogenesis-Babesia Study-Mitigation	English	primary peer-reviewed						B. divergens
3956	Murphy, T. M.,Gray, J. S.,Langley, R. J.	Effects of rapid passage in the gerbil (Meriones unguiculatus) on the course of infection of the bovine piroplasm Babesia divergens in splenectomised calves	1986	Res Vet Sci	40	285-7		Pathogenesis	English	primary peer-reviewed						B. divergens
3957	Moss, D. M.,Healy, G. R.,Dickerson, J. W.,Mathews, H. M.	Isoenzyme analysis of Babesia microti infections in humans	1986	J Protozool	33	213-5		Babesia Study	English	primary peer-reviewed					B. microti
3958	Ruebush, M. J.,Troutman, E. H.,Kennedy, D. A.	Delayed-type hypersensitivity to Babesia microti-infected erythrocytes in mice	1986	Cell Immunol	98	289-99		Pathogenesis	English	primary peer-reviewed					B. microti
3963	Ruebush, M. J.,Steel, L. K.,Kennedy, D. A.	Prostaglandin-mediated suppression of delayed-type hypersensitivity to infected erythrocytes during Babesia microti infection in mice	1986	Cell Immunol	98	300-10		Pathogenesis	English	primary peer-reviewed					B. microti
3967	Auerbach, M.,Haubenstock, A.,Soloman, G.	Systemic babesiosis. Another cause of the hemophagocytic syndrome	1986	Am J Med	80	301-3		Pathogenesis	English	primary peer-reviewed					B. microti
3972	Taylor, S. M.,Elliott, C. T.,Kenny, J.	Inhibition of Babesia divergens in cattle by oxytetracycline	1986	Vet Rec	118	98-102		Pathogenesis-Treatment	English	primary peer-reviewed						B. divergens
3974	Taylor, S. M.,Elliott, C. T.,Kenny, J.	Babesia divergens: sequential exposure to heterologous tick-borne challenge of cattle immunized with a fraction of parasitized erythrocytes	1986	J Comp Pathol	96	101-7		Pathogenesis-Mitigation	English	primary peer-reviewed						B. divergens
3985	Turner, C. M.,Cox, F. E.	The stability of Babesia microti infections after prolonged passage, a comparison with a recently isolated strain	1985	Ann Trop Med Parasitol	79	659-61		Pathogenesis	English	primary peer-reviewed					B. microti
3995	Turner, C. M.,Cox, F. E.	Interspecific interactions between blood parasites in a wild rodent community	1985	Ann Trop Med Parasitol	79	463-5		Epidemiology	English	primary peer-reviewed					B. microti
4000	Meeusen, E.,Lloyd, S.,Soulsby, E. J.	Antibody levels in adoptively immunized mice after infection with Babesia microti or injection with antigen fractions	1985	Aust J Exp Biol Med Sci	63 (Pt 3)	261-72		Pathogenesis-Mitigation	English	primary peer-reviewed					B. microti
4005	Millott, S. M.,Cox, F. E.	Interactions between Trypanosoma brucei and Babesia spp. and Plasmodium spp. in mice	1985	Parasitology	90 (Pt 2)	241-54		Pathogenesis	English	primary peer-reviewed					B. microti																													B. rodhaini
4010	Smith, D. R.,Clevenger, R. R.	Babesia microti in an Indiana woman	1985	Indiana Med	78	212-4		Pathogenesis	English	primary peer-reviewed					B. microti
4016	Meeusen, E.,Lloyd, S.,Soulsby, E. J.	The effect of mitomycin C treatment of infected erythrocytes on infection with Babesia microti and Babesia rodhaini in mice	1985	Int J Parasitol	15	65-9		Treatment-Mitigation	English	primary peer-reviewed					B. microti																													B. rodhaini
4020	Konrad, J.,Canning, E. U.,Phipps, L. P.,Donnelly, J.	Maintenance of in vitro cultures of Babesia divergens and Babesia major at low temperatures	1985	Z Parasitenkd	71	313-6		Babesia Study	English	primary peer-reviewed						B. divergens
4021	Fagbemi, B. O.,Christensen, N. O.,Nansen, P.	Suppression of Babesia microti infection in mice concurrently infected with Fasciola hepatica	1985	Vet Parasitol	17	101-10		Pathogenesis	English	primary peer-reviewed					B. microti
4023	Fagbemi, B.,Christensen, N. O.,Nansen, P.	Suppression of Babesia microti infection in mice concurrently infected with Schistosoma mansoni	1985	Acta Vet Scand	26	191-204		Pathogenesis	English	primary peer-reviewed					B. microti
4034	Taylor, S. M.,Kenny, J.,Mallon, T.,Elliott, C. T.	The immunization of cattle against Babesia divergens with fractions of parasitized erythrocytes	1984	Vet Parasitol	16	235-42		Pathogenesis-Mitigation	English	primary peer-reviewed						B. divergens
4035	Gordon, S.,Cordon, R. A.,Mazdzer, E. J.,Valigorsky, J. M.,Blagg, N. A.,Barnes, S. J.	Adult respiratory distress syndrome in babesiosis	1984	Chest	86	633-4		Pathogenesis	English	primary peer-reviewed					B. microti
4039	Meeusen, E.,Lloyd, S.,Soulsby, E. J.	Babesia microti in mice. Adoptive transfer of immunity with serum and cells	1984	Aust J Exp Biol Med Sci	62 (Pt 5)	551-66		Pathogenesis-Mitigation	English	primary peer-reviewed					B. microti
4040	Eckblad, W. P.,Stiller, D.,Woodard, L. F.,Kuttler, K. L.	Effect of dexamethasone on babesiasis in hamsters	1984	Am J Vet Res	45	1880-2		Pathogenesis	English	primary peer-reviewed					B. microti
4041	Mackenzie, N. E.,Johnson, J.,Burton, G.,Wagner, G. G.,Scott, A. I.	13C NMR studies of glycolysis in intra- and extra-erythrocytic Babesia microti	1984	Mol Biochem Parasitol	13	13-20		Babesia Study	English	primary peer-reviewed					B. microti
4055	Wood, P. R.,Clark, I. A.	Macrophages from Babesia and malaria infected mice are primed for monokine release	1984	Parasite Immunol	6	309-17		Pathogenesis	English	primary peer-reviewed					B. microti
4059	Lewis-Hughes, P. H.,Howell, M. J.	Early lymphocyte trapping in malaria infections: a particulate antigen mediated phenomenon	1984	J Parasitol	70	391-7		Pathogenesis	English	primary peer-reviewed					B. microti
4060	Nichol, C. P.,Sewell, M. M.	Immunosuppression by larval cestodes of Babesia microti infections	1984	Ann Trop Med Parasitol	78	228-33		Pathogenesis	English	primary peer-reviewed					B. microti
4066	Hussein, H. S.	Babesia hylomysci and Babesia microti: dexamethasone treatment of infected mice	1984	Exp Parasitol	57	165-71		Pathogenesis	English	primary peer-reviewed					B. microti
4071	Zivkovic, D.,Speksnijder, J. E.,Kuil, H.,Seinen, W.	Immunity to Babesia in mice. II. Cross protection between various Babesia and Plasmodium species and its relevance to the nature of Babesia immunity	1984	Vet Immunol Immunopathol	5	359-68		Pathogenesis-Mitigation	English	primary peer-reviewed					B. microti																													B. rodhaini
4073	Phillips, R. S.	Babesia divergens in splenectomised rats	1984	Res Vet Sci	36	251-5		Pathogenesis	English	primary peer-reviewed						B. divergens
4074	Mathewson, H. O.,Anderson, A. E.,Hazard, G. W.	Self-limited babesiosis in a splenectomized child	1984	Pediatr Infect Dis	3	148-9		Pathogenesis	English	primary peer-reviewed					B. microti
4075	Raucher, H. S.,Jaffin, H.,Glass, J. L.	Babesiosis in pregnancy	1984	Obstet Gynecol	63	7s-9s		Pathogenesis	English	primary peer-reviewed					B. microti
4082	Marcus, L. C.,Mabray, C. J.,Sturgis, G. H.	Babesia microti infection in the hamster: failure of quinine and pyrimethamine in chemotherapeutic trials	1984	Am J Trop Med Hyg	33	21-3		Pathogenesis-Treatment	English	primary peer-reviewed					B. microti
4083	Mzembe, S. A.,Lloyd, S.,Soulsby, E. J.	Macrophage mediated resistance to Babesia microti in Nematospiroides dubius--infected mice	1984	Z Parasitenkd	70	753-61		Pathogenesis-Babesia Study	English	primary peer-reviewed					B. microti
4088	Rowin, K. S.,Tanowitz, H. B.,Rubinstein, A.,Kunkel, M.,Wittner, M.	Babesiosis in asplenic hosts	1984	Trans R Soc Trop Med Hyg	78	442-4		Pathogenesis	English	primary peer-reviewed					B. microti
4091	Anderson, J. F.,Magnarelli, L. A.	Spirochetes in Ixodes dammini and Babesia microti on Prudence Island, Rhode Island	1983	J Infect Dis	148	1124		Epidemiology	English	primary peer-reviewed					B. microti
4092	Vermeil, C.,Menut, J.,Miegeville, M.,Cruziat, J.,Julienne, F.,Morin, O.,Roger, A. P.,Marjolet, M.,Bouillard, C.	[Babesiasis, pediatric malaria: does confusion exist in Africa?]	1983	Bull Soc Pathol Exot Filiales	76	797-804		Pathogenesis	French	primary peer-reviewed	Babesia not determined
4096	Taylor, S. M.,Elliott, C. T.	Serum carboxypeptidase B levels during acute and mild Babesia divergens infections of adult cattle	1983	Res Vet Sci	35	370-1		Pathogenesis	English	primary peer-reviewed						B. divergens
4098	Gray, J. S.	Chemotherapy of Babesia divergens in the gerbil, Meriones unguiculatus	1983	Res Vet Sci	35	318-24		Treatment	English	primary peer-reviewed						B. divergens
4099	Habicht, G. S.,Benach, J. L.,Leichtling, K. D.,Gocinski, B. L.,Coleman, J. L.	The effect of age on the infection and immunoresponsiveness of mice to Babesia microti	1983	Mech Ageing Dev	23	357-69		Pathogenesis	English	primary peer-reviewed					B. microti
4109	Sun, T.,Tenenbaum, M. J.,Greenspan, J.,Teichberg, S.,Wang, R. T.,Degnan, T.,Kaplan, M. H.	Morphologic and clinical observations in human infection with Babesia microti	1983	J Infect Dis	148	239-48		Pathogenesis	English	primary peer-reviewed					B. microti
4111	Gray, G. D.,Phillips, R. S.	Influence of infective dose, degree of host anaemia and multiparasitism of erythrocytes on Babesia microti and Babesia hylomysci parasitaemias in mice	1983	Int J Parasitol	13	399-404		Pathogenesis	English	primary peer-reviewed					B. microti
4114	Taylor, S. M.,Kenny, J.,Mallon, T.	The effect of route of administration of a Babesia divergens inactivated vaccine on protection against homologous challenge	1983	J Comp Pathol	93	423-8		Mitigation	English	primary peer-reviewed						B. divergens
4115	Taylor, S. M.,Kenny, J.,Mallon, T.	The effect of multiple rapid passage on strains of Babesia divergens: a comparison of the clinical effects on juvenile and adult cattle of passaged and irradiated parasites	1983	J Comp Pathol	93	391-6		Pathogenesis	English	primary peer-reviewed						B. divergens
4116	Chin, W.,Campbell, C. C.,Collins, W. E.,Roberts, J. M.	Plasmodium inui and Babesia microti infections in the squirrel monkey, Saimiri sciureus	1983	Am J Trop Med Hyg	32	691-3		Pathogenesis	English	primary peer-reviewed					B. microti
4124	Grunwaldt, E.,Barbour, A. G.,Benach, J. L.	Simultaneous occurrence of babesiosis and Lyme disease	1983	N Engl J Med	308	1166	10.1056/nejm198305123081919	Pathogenesis	English	primary peer-reviewed					B. microti
4128	Rudzinska, M. A.,Lewengrub, S.,Spielman, A.,Piesman, J.	Invasion of Babesia microti into epithelial cells of the tick gut	1983	J Protozool	30	338-46		Pathogenesis	English	primary peer-reviewed					B. microti
4130	Rudzinska, M. A.,Spielman, A.,Lewengrub, S.,Trager, W.,Piesman, J.	Sexuality in piroplasms as revealed by electron microscopy in Babesia microti	1983	Proc Natl Acad Sci U S A	80	2966-70		Transmission	English	primary peer-reviewed					B. microti
4139	Gray, G. D.,Phillips, R. S.	Suppression of primary and secondary antibody responses and inhibition of antigen priming during Babesia microti infections in mice	1983	Parasite Immunol	5	123-34		Pathogenesis	English	primary peer-reviewed					B. microti
4150	Karakashian, S. J.,Rudzinska, M. A.,Spielman, A.,Lewengrub, S.,Piesman, J.,Shoukrey, N.	Ultrastructural studies on sporogony of Babesia microti in salivary gland cells of the tick Ixodes dammini	1983	Cell Tissue Res	231	275-87		Transmission	English	primary peer-reviewed					B. microti
4157	Gombert, M. E.,Goldstein, E. J.,Benach, J. L.,Tenenbaum, M. J.,Grunwaldt, E.,Kaplan, M. H.,Eveland, L. K.	Human babesiosis. Clinical and therapeutic considerations	1982	Jama	248	3005-7		Pathogenesis	English	primary peer-reviewed					B. microti
4163	Wolf, C. F.,Resnick, G.,Marsh, W. L.,Benach, J.,Habicht, G.	Autoimmunity to red blood cells in babesiosis	1982	Transfusion	22	538-9		Pathogenesis	English	primary peer-reviewed					B. microti
4168	Hussein, H. S.	The bone marrow response during Babesia hylomysci and Babesia microti infections in mice	1982	J Comp Pathol	92	613-20		Pathogenesis	English	primary peer-reviewed					B. microti
4170	Liddell, K. G.,Joss, A. W.,Williams, H.	Serological response of the Mongolian gerbil to Babesia divergens (human strain) infection	1982	Ann Trop Med Parasitol	76	527-38		Pathogenesis-Diagnostic Tests	English	primary peer-reviewed						B. divergens
4175	Wood, P. R.,Clark, I. A.	Apparent irrelevance of NK cells to resolution of infections with Babesia microti and Plasmodium vinckei petteri in mice	1982	Parasite Immunol	4	319-27		Pathogenesis	English	primary peer-reviewed					B. microti
4177	Taylor, S. M.,Kenny, J.,Strain, A.	The distribution of Babesia divergens infection within the cattle population of Northern Ireland	1982	Br Vet J	138	384-92		Epidemiology	English	primary peer-reviewed						B. divergens
4179	Benach, J. L.,Habicht, G. S.,Hamburger, M. I.	Immunoresponsiveness in acute babesiosis in humans	1982	J Infect Dis	146	369-80		Pathogenesis	English	primary peer-reviewed					B. microti
4183	Marcus, L. C.,Valigorsky, J. M.,Fanning, W. L.,Joseph, T.,Glick, B.	A case report of transfusion-induced babesiosis	1982	Jama	248	465-7		Pathogenesis	English	primary peer-reviewed					B. microti
4195	Grabowski, E. F.,Giardina, P. J.,Goldberg, D.,Masur, H.,Read, S. E.,Hirsch, R. L.,Benach, J. L.	Babesiosis transmitted by a transfusion of frozen-thawed blood	1982	Ann Intern Med	96	466-7		Pathogenesis	English	primary peer-reviewed					B. microti
4197	Piesman, J.,Spielman, A.	Babesia microti: infectivity of parasites from ticks for hamsters and white-footed mice	1982	Exp Parasitol	53	242-8		Transmission	English	primary peer-reviewed					B. microti
4205	Benach, J. L.,Habicht, G. S.,Holbrook, T. W.,Cook, J. A.	Glucan as an adjuvant for a murine Babesia microti immunization trial	1982	Infect Immun	35	947-51		Mitigation	English	primary peer-reviewed					B. microti
4213	Vayrynen, R.,Tuomi, J.	Continuous in vitro cultivation of Babesia divergens	1982	Acta Vet Scand	23	471-2		Babesia Study	English	primary peer-reviewed						B. divergens
4217	Wood, P. R.,Clark, I. A.	Genetic control of Propionibacterium acnes-induced protection of mice against Babesia microti	1982	Infect Immun	35	52-7		Pathogenesis-Mitigation	English	primary peer-reviewed					B. microti
4233	Benach, J. L.,Habicht, G. S.	Clinical characteristics of human babesiosis	1981	J Infect Dis	144	481		Pathogenesis	English	primary peer-reviewed				NA
4238	Lewis, D.,Young, E. R.,Baggott, D. G.,Osborn, G. D.	Babesia divergens infection of the Mongolian gerbil: titration of infective dose and preliminary observations on the disease produced	1981	J Comp Pathol	91	565-72		Pathogenesis	English	primary peer-reviewed						B. divergens
4251	Purnell, R. E.,Lewis, D.,Young, E. R.	Quinuronium sulphate for the treatment of Babesia divergens infections of splenectomised calves	1981	Vet Rec	108	538-9		Pathogenesis-Treatment	English	primary peer-reviewed						B. divergens
4253	Akinboade, O. A.,Dipeolu, O. O.,Ogunji, F. O.,Adegoke, G. O.	The parasites obtained and bacteria isolated from house rats (Rattus rattus Linnaeus, 1758) caught in human habitations in Ibadan, Nigeria	1981	Int J Zoonoses	8	26-32		Epidemiology	English	primary peer-reviewed					B. microti
4255	Moore, J. A.,Kuntz, R. E.	Babesia microti infections in nonhuman primates	1981	J Parasitol	67	454-6		Pathogenesis	English	primary peer-reviewed					B. microti
4260	Gray, G. D.,Phillips, R. S.	Use of sorbitol in the cryopreservation of babesia	1981	Res Vet Sci	30	388-9		Pathogenesis-Babesia Study	English	primary peer-reviewed					B. microti
4266	Lewis, D.,Purnell, R. E.,Francis, L. M.,Young, E. R.	The effect of treatment with imidocarb diproprionate on the course of Babesia divergens infections in splenectomized calves, and on their subsequent immunity to homologous challenge	1981	J Comp Pathol	91	285-92		Pathogenesis-Treatment-Mitigation	English	primary peer-reviewed						B. divergens
4270	Liddell, K. G.,Lucas, S. B.,Williams, H.	Babesia divergens infections in the Mongolian gerbil: characteristics of a human strain	1981	Parasitology	82	205-24		Pathogenesis	English	primary peer-reviewed						B. divergens
4276	Francioli, P. B.,Keithly, J. S.,Jones, T. C.,Brandstetter, R. D.,Wolf, D. J.	Response of babesiosis to pentamidine therapy	1981	Ann Intern Med	94	326-30		Pathogenesis	English	primary peer-reviewed					B. microti
4277	Cahill, K. M.,Benach, J. L.,Reich, L. M.,Bilmes, E.,Zins, J. H.,Siegel, F. P.,Hochweis, S.	Red cell exchange: treatment of babesiosis in a splenectomized patient	1981	Transfusion	21	193-8		Pathogenesis	English	primary peer-reviewed					B. microti
4278	Zaino, E. C.,Amelkin, S.	Babesiosis; a potentially grave disease for the immunosuppressed	1981	N Y State J Med	81	384		Pathogenesis	English	primary peer-reviewed	Babesia not determined
4280	Roth, E. F., Jr.,Tanowitz, H.,Wittner, M.,Ueda, Y.,Hsieh, H. S.,Neumann, G.,Nagel, R. L.	Babesia microti: biochemistry and function of hamster erythrocytes infected from a human source	1981	Exp Parasitol	51	116-23		Pathogenesis	English	primary peer-reviewed					B. microti
4286	Purnell, R. E.,Lewis, D.,Brabazon, A.,Francis, L. M.,Young, E. R.,Grist, C.	Field use of an irradiated blood vaccine to protect cattle against redwater (Babesia divergens infection) on a farm in Dorset	1981	Vet Rec	108	28-31		Mitigation	English	primary peer-reviewed						B. divergens
4295	Purnell, R. E.,Lewis, D.	Babesia divergens: combination of dead and live parasites in an irradiated vaccine	1981	Res Vet Sci	30	18-21		Pathogenesis-Mitigation	English	primary peer-reviewed						B. divergens
4310	Jacoby, G. A.,Hunt, J. V.,Kosinski, K. S.,Demirjian, Z. N.,Huggins, C.,Etkind, P.,Marcus, L. C.,Spielman, A.	Treatment of transfusion-transmitted babesiosis by exchange transfusion	1980	N Engl J Med	303	1098-100	10.1056/nejm198011063031906	Pathogenesis	English	primary peer-reviewed					B. microti
4317	Hussein, H. S.	Ixodes trianguliceps: seasonal abundance and role in the epidemiology of Babesia microti infection in north-western England	1980	Ann Trop Med Parasitol	74	531-9		Epidemiology-Transmission	English	primary peer-reviewed					B. microti
4318	Bautista, C. R.,Kreier, J. P.	The action of macrophages and immune serum on growth of Babesia microti in short-term cultures	1980	Tropenmed Parasitol	31	313-24		Babesia Study	English	primary peer-reviewed					B. microti
4319	Piesman, J.,Spielman, A.	Human babesiosis on Nantucket Island: prevalence of Babesia microti in ticks	1980	Am J Trop Med Hyg	29	742-6		Pathogenesis-Epidemiology-Transmission	English	primary peer-reviewed					B. microti
4320	Purnell, R. E.,Lewis, D.,Young, E. R.	Investigations on the prophylactic effect of treatment with imidocarb diproprionate on Babesia divergens infections in splenectomized calves	1980	Br Vet J	136	452-6		Pathogenesis-Treatment-Mitigation	English	primary peer-reviewed						B. divergens
4321	Teutsch, S. M.,Etkind, P.,Burwell, E. L.,Sato, K.,Dana, M. M.,Fleishman, P. R.,Juranek, D. D.	Babesiosis in post-splenectomy hosts	1980	Am J Trop Med Hyg	29	738-41		Pathogenesis-Epidemiology	English	primary peer-reviewed					B. microti
4326	Lewis, D.,Purnell, R. E.,Shaw, S. R.	The isolation and characterization of human and bovine strains of Babesia divergens from Drumnadrochit, Scotland	1980	Parasitology	81	145-55		Pathogenesis	English	primary peer-reviewed						B. divergens
4334	Ruebush, M. J.,Hanson, W. L.	Transfer of immunity to Babesia microti of human origin using T lymphocytes in mice	1980	Cell Immunol	52	255-65		Pathogenesis	English	primary peer-reviewed					B. microti
4335	Ruebush, M. J.,Hanson, W. L.	Thymus dependence of resistance to infection with Babesia microti of human origin in mice	1980	Am J Trop Med Hyg	29	507-15		Pathogenesis	English	primary peer-reviewed					B. microti
4339	Taylor, S. M.,Kenny, J.,Purnell, R. E.,Lewis, D.	Exposure of cattle immunised against redwater to tick-induced challenge in the field: challenge by a heterologous strain of Babesia divergens	1980	Vet Rec	106	385-7		Mitigation	English	primary peer-reviewed						B. divergens
4343	Lewis, D.,Young, E. R.	The transmission of a human strain of Babesia divergens by Ixodes ricinus ticks	1980	J Parasitol	66	359-60		Pathogenesis-Transmission	English	primary peer-reviewed						B. divergens
4345	Filstein, M. R.,Benach, J. L.,White, D. J.,Brody, B. A.,Goldman, W. D.,Bakal, C. W.,Schwartz, R. S.	Serosurvey for human babesiosis in New York	1980	J Infect Dis	141	518-21		Epidemiology	English	primary peer-reviewed					B. microti
4358	Young, E. R.,Purnell, R. E.	Evaluation of dried blood samples as a source of antibody in the micro ELISA test for Babesia divergens	1980	Vet Rec	106	60-1		Diagnostic Tests	English	primary peer-reviewed						B. divergens
4364	Williams, H.	Human babesiosis	1980	Trans R Soc Trop Med Hyg	74	157		Pathogenesis	English	primary peer-reviewed						B. divergens
4365	Weber, G.,Walter, G.	Babesia microti (apicomplexa: piroplasmida): electron microscope detection in salivary glands of the tick vector Ixodes ricinus (Ixodoidea: Ixodidae)	1980	Z Parasitenkd	64	113-5		Transmission	English	primary peer-reviewed					B. microti
4380	Purnell, R. E.,Lewis, D.,Brocklesby, D. W.,Taylor, S. M.	Bovine babesiosis: steps towards an irradiated vaccine	1979	J S Afr Vet Assoc	50	339-44		Pathogenesis-Mitigation	English	primary peer-reviewed						B. divergens
4397	Oliveira, M. R.,Kreier, J. P.	Transmission of Babesia microti using various species of ticks as vectors	1979	J Parasitol	65	816-7		Transmission	English	primary peer-reviewed					B. microti
4398	Rosenberg, Y. J.,Evans, C. B.	Resistance of mice suppressed for IgM production to Babesia microti infection	1979	Nature	281	302-4		Pathogenesis	English	primary peer-reviewed					B. microti
4402	Irvin, A. D.,Young, E. R.,Adams, P. J.	The effects of irradiation on Babesia maintained in vitro	1979	Res Vet Sci	27	200-4		Babesia Study	English	primary peer-reviewed						B. divergens																												B. rodhaini
4408	Anderson, J. F.,Magnarelli, L. A.,Kurz, J.	Intraerythrocytic parasites in rodent populations of Connecticut: Babesia and Grahamella species	1979	J Parasitol	65	599-604		Epidemiology	English	primary peer-reviewed					B. microti
4412	Bautista, C. R.,Kreier, J. P.	Effect of immune serum on the growth of Babesia microti in hamster erythrocytes in short-term culture	1979	Infect Immun	25	470-2		Babesia Study	English	primary peer-reviewed					B. microti
4413	Krampitz, H. E.	Babesia microti: morphology, distribution and host relationship in Germany	1979	Zentralbl Bakteriol Orig A	244	411-5		Epidemiology	English	primary peer-reviewed					B. microti
4415	Benach, J. L.,White, D. J.,McGovern, J. P.,Jacovina, M. M.	Immunological relationships of Long Island isolates of Babesia microti	1979	Am J Trop Med Hyg	28	643-8		Pathogenesis	English	primary peer-reviewed					B. microti
4418	Ruebush, M. J.,Hanson, W. L.	Susceptibility of five strains of mice to Babesia microti of human origin	1979	J Parasitol	65	430-3		Pathogenesis	English	primary peer-reviewed					B. microti
4420	Momen, H.,Chance, M. L.,Peters, W.	Biochemistry of intraerythrocytic parasites III. Biochemical taxonomy of rodent Babesia	1979	Ann Trop Med Parasitol	73	203-12		Babesia Study	English	primary peer-reviewed					B. microti																													B. rodhaini
4429	Momen, H.	Biochemistry of intraerythrocytic parasites. II. Comparative studies in carbohydrate metabolism	1979	Ann Trop Med Parasitol	73	117-21		Babesia Study	English	primary peer-reviewed					B. microti																													B. rodhaini
4432	Lewis, D.,Williams, H.	Infection of the Mongolian gerbil with the cattle piroplasm Babesia divergens	1979	Nature	278	170-1		Pathogenesis	English	primary peer-reviewed						B. divergens
4436	Lewis, D.,Purnell, R. E.,Brocklesby, D. W.	Babesia divergens: the immunisation of splenectomised calves during irradiated piroplasms	1979	Res Vet Sci	26	220-2		Pathogenesis-Mitigation	English	primary peer-reviewed						B. divergens
4442	Hussein, H. S.	Babesia microti and Babesia hylomysci: spleen and phagocytosis in infected mice	1979	Exp Parasitol	47	1-12		Pathogenesis	English	primary peer-reviewed					B. microti
4451	Jayawardena, A. N.,Kemp, J. D.	Immunity to Plasmodium yoelii and Babesia microti: modulation by the CBA/N X-chromosome	1979	Bull World Health Organ	57 Suppl 1	255-9		Pathogenesis	English	primary peer-reviewed					B. microti
4453	Clark, I. A.	Protection of mice against Babesia microti with cord factor, COAM, zymosan, glucan, Salmonella and Listeria	1979	Parasite Immunol	1	179-96		Pathogenesis-Mitigation	English	primary peer-reviewed					B. microti
4457	Blewett, D. A.,Adam, K. M.	A serological survey for Babesia in cattle in Scotland. III. The rates of acquisition and loss of antibody to Babesia and their effects on observed levels of antibody incidence	1978	Ann Trop Med Parasitol	72	513-22		Epidemiology	English	primary peer-reviewed						B. divergens
4459	Bidwell, D. E.,Turp, P.,Joyner, L. P.,Payne, R. C.,Purnell, R. E.	Comparisons of serological tests for Babesia in British cattle	1978	Vet Rec	103	446-9		Diagnostic Tests	English	primary peer-reviewed						B. divergens
4463	Benach, J. L.,White, D. J.,McGovern, J. P.	Babesiosis in Long Island. Host-parasite relationships of rodent- and human-derived Babesia microti isolates in hamsters	1978	Am J Trop Med Hyg	27	1073-8		Pathogenesis	English	primary peer-reviewed					B. microti
4467	Adam, K. M.,Blewett, D. A.	A serological survey for Babesia in cattle in Scotland II. The occurrence of antibody in the population and the distribution of infected herds	1978	Ann Trop Med Parasitol	72	417-28		Epidemiology	English	primary peer-reviewed						B. divergens
4468	Blewett, D. A.,Adam, K. M.	A serological survey for Babesia in cattle in Scotland II. Assessment of the method by the results from the outlying islands	1978	Ann Trop Med Parasitol	72	405-15		Diagnostic Tests-Epidemiology	English	primary peer-reviewed						B. divergens
4479	Clark, I. A.	Does endotoxin cause both the disease and parasite death in acute malaria and babesiosis?	1978	Lancet	2	75-7		Pathogenesis	English	primary peer-reviewed					B. microti																													B. rodhaini
4480	Purnell, R. E.,Brocklesby, D. W.,Stark, A. J.,Young, E. R.	Reactions of splenectomized calves to the inoculation of blood containing Babesia divergens from an infected animal during its reaction and carrier phases	1978	J Comp Pathol	88	419-23		Pathogenesis	English	primary peer-reviewed						B. divergens
4501	Stahl, W.,Jackson, R.,Zaki, M. H.,Turek, G.,Gaafar, H. A.	Babesiosis. First case in New York state	1978	N Y State J Med	78	642-4		Pathogenesis	English	primary peer-reviewed	Babesia not determined
4502	Herod, E.,Clark, I. A.,Allison, A. C.	Protection of mice against haemoprotozoan Babesia microti with Brucella abortus strain 19	1978	Clin Exp Immunol	31	518-23		Mitigation	English	primary peer-reviewed					B. microti
4504	Irvin, A. D.,Young, E. R.,Purnell, R. E.	The in vitro uptake of tritiated nucleic acid precursors by Babesia spp. of cattle and mice	1978	Int J Parasitol	8	19-24		Babesia Study	English	primary peer-reviewed					B. microti	B. divergens																												B. rodhaini
4506	Miller, L. H.,Neva, F. A.,Gill, F.	Failure of chloroquine in human babesiosis (Babesia microti): case report and chemotherapeutic trials in hamsters	1978	Ann Intern Med	88	200-2		Pathogenesis-Treatment	English	primary peer-reviewed					B. microti
4507	Cox, F. E.	Heterologous immunity between piroplasms and malaria parasites: the simultaneous elimination of Plasmodium vinckei and Babesia microti from the blood of doubly infected mice	1978	Parasitology	76	55-60		Pathogenesis	English	primary peer-reviewed					B. microti
4512	Wiger, R.	Fatal experimental Babesia microti infections in the Norwegian lemming, Lemmus lemmus (L.)	1978	Folia Parasitol (Praha)	25	103-8		Pathogenesis	English	primary peer-reviewed					B. microti
4514	Trees, A. J.	Indirect fluorescent antibody levels in experimental Babesia divergens infections of cattle	1978	Res Vet Sci	24	126-8		Pathogenesis	English	primary peer-reviewed						B. divergens
4518	Hsu, N. H.,Cross, J. H.	Serologic survey for human babesiosis on Taiwan	1977	Taiwan Yi Xue Hui Za Zhi	76	950-4		Epidemiology	English	primary peer-reviewed					B. microti
4524	Brandt, F.,Healy, G. R.,Welch, M.	Human babesiosis: the isolation of Babesia microti in golden hamsters	1977	J Parasitol	63	934-7		Pathogenesis	English	primary peer-reviewed					B. microti
4527	Purvis, A. C.	Immunodepression in Babesia microti infections	1977	Parasitology	75	197-205		Pathogenesis	English	primary peer-reviewed					B. microti
4529	Irvin, A. D.,Young, E. R.	Possible in vitro test for screening drugs for activity against Babesia and other blood protozoa	1977	Nature	269	407-9		Treatment	English	primary peer-reviewed						B. divergens														Babesia sp not determined AND is NOT isolated from humans														B. rodhaini
4530	Parry, M. F.,Fox, M.,Burka, S. A.,Richar, W. J.	Babesia microti infection in man	1977	Jama	238	1282-3		Pathogenesis	English	primary peer-reviewed					B. microti
4533	Purnell, R. E.,Brocklesby, D. W.	Babesia divergens in splenectomised calves: immunogenicity of lyophilised plasma from an infected animal	1977	Res Vet Sci	23	255-6		Pathogenesis-Mitigation	English	primary peer-reviewed						B. divergens
4534	Hussein, H. S.	The nature of immunity against Babesia hylomysci and B. microti infections in mice	1977	Ann Trop Med Parasitol	71	249-53		Pathogenesis	English	primary peer-reviewed					B. microti
4556	Purnell, R. E.,Brocklesby, D. W.,Hendry, D. J.,Stark, A. J.,Young, E. R.	Babesia divergens in splenectomised calves: titration of the infective dose	1977	Res Vet Sci	23	124-5		Pathogenesis	English	primary peer-reviewed						B. divergens
4559	Grunwaldt, E.	Babesiosis on Shelter Island	1977	N Y State J Med	77	1320-1		Pathogenesis	English	primary peer-reviewed					B. microti
4563	Rudzinska, M. A.,Trager, W.	Formation of merozoites in intraerythrocytic Babesia microti: an ultrastructural study	1977	Can J Zool	55	928-38		Babesia Study	English	primary peer-reviewed					B. microti
4570	Hughes, D. L.,Purnell, R. E.,Brockles, D. W.	The effect of initial Fasciola hepatica infection on the pathogenicity of subsequent Babesia divergens infections in intact and splenectomised calves	1977	Vet Rec	100	320-1		Pathogenesis	English	primary peer-reviewed						B. divergens
4582	Clark, I. A.,Cox, F. E.,Allison, A. C.	Protection of mice against Babesia spp. and Plasmodium spp. with killed Corynebacterium parvum	1977	Parasitology	74	9-18		Mitigation	English	primary peer-reviewed					B. microti																													B. rodhaini
4583	Brocklesby, D. W.,Purnell, R. E.	Failure of BCG to protect calves against Babesia divergens infection	1977	Nature	265	343		Pathogenesis-Mitigation	English	primary peer-reviewed						B. divergens
4588	Sebek, Z.,Rosicky, B.,Sixl, W.	The occurrence of babesiasis affecting small terrestrial mammals and the importance of this zoonosis in Europe	1977	Folia Parasitol (Praha)	24	221-8		Epidemiology	English	primary peer-reviewed					B. microti
4592	Purnell, R. E.,Young, E. R.,Brocklesby, D. W.,Hendry, D. J.	The haematology of experimentally-induced B divergens and E phagocytophila infections in splenectomised calves	1977	Vet Rec	100	4-6		Pathogenesis	English	primary peer-reviewed						B. divergens
4593	Reubush, T. K., 2nd,Cassaday, P. B.,Marsh, H. J.,Lisker, S. A.,Voorhees, D. B.,Mahoney, E. B.,Healy, G. R.	Human babesiosis on Nantucket Island. Clinical features	1977	Ann Intern Med	86	6-9		Pathogenesis	English	primary peer-reviewed					B. microti
4602	Purnell, R. E.,Brocklesby, D. W.,Hendry, D. J.,Young, E. R.	Separation and recombination of Babesia divergens and Ehrlichia phagocytophila from a field case of redwater from Eire	1976	Vet Rec	99	415-7		Pathogenesis	English	primary peer-reviewed						B. divergens
4605	Spielman, A.	Human babesiosis on Nantucket Island: transmission by nymphal Ixodes ticks	1976	Am J Trop Med Hyg	25	784-7		Transmission	English	primary peer-reviewed					B. microti
4609	Purnell, R. E.,Brocklesby, D. W.,Kitchenham, B. A.,Young, E. R.	A statistical comparison of the behaviour of five British isolates of Babesia divergens in splenectomized calves	1976	J Comp Pathol	86	609-14		Pathogenesis	English	primary peer-reviewed						B. divergens
4616	Purnell, R. E.,Hendry, D. J.,Bidwell, D. E.,Turp, P.	Microplate enzyme linked immunosorbent assay for antibody to Babesia divergens in cattle	1976	Vet Rec	99	102		Diagnostic Tests	English	primary peer-reviewed						B. divergens
4617	Adam, K. M.,Blewett, D. A.,Brocklesby, D. W.,Sharman, G. A.	The isolation and characterization of a Babesia from red deer (Cervus elaphus)	1976	Parasitology	73	1-11		Pathogenesis	English	primary peer-reviewed						B. divergens														Babesia sp not determined AND is NOT isolated from humans																B. capreoli
4625	Rudzinska, M. A.,Trager, W.,Lewengrub, S. J.,Gubert, E.	An electron microscopic study of Babesia microti invading erythrocytes	1976	Cell Tissue Res	169	323-34		Pathogenesis-Babesia Study	English	primary peer-reviewed					B. microti
4636	Healy, G. R.,Walzer, P. D.,Sulzer, A. J.	A case of asymptomatic babesiosis in Georgia	1976	Am J Trop Med Hyg	25	376-8		Pathogenesis	English	primary peer-reviewed	Babesia not determined
4637	Rudzinska, M. A.	Ultrastructure of intraerythrocytic Babesia microti with emphasis on the feeding mechanism	1976	J Protozool	23	224-33		Babesia Study	English	primary peer-reviewed					B. microti
4638	Langreth, S. G.	Feeding mechanisms in extracellular Babesia microti and Plasmodium lophurae	1976	J Protozool	23	215-23		Babesia Study	English	primary peer-reviewed					B. microti
4640	Healy, G. R.,Speilman, A.,Gleason, N.	Human babesiosis: reservoir in infection on Nantucket Island	1976	Science	192	479-80		Epidemiology	English	primary peer-reviewed					B. microti
4642	Bazin, C.,Lamy, C.,Piette, M.,Gorenflot, A.,Duhamel, C.,Valla, A.	[Letter: A recent case of human babesiasis]	1976	Nouv Presse Med	5	799		Pathogenesis	French	primary peer-reviewed	Babesia not determined
4648	Clark, I. A.,Allison, A. C.,Cox, F. E.	Protection of mice against Babesia and Plasmodium with BCG	1976	Nature	259	309-11		Pathogenesis-Mitigation	English	primary peer-reviewed					B. microti
4656	Clark, I. A.,Richmond, J. E.,Wills, E. J.,Allison, A. C.	Immunity to intra-erythrocytic protoza	1975	Lancet	2	1128-9		Pathogenesis	English	primary peer-reviewed					B. microti
4667	Donnelly, J.,Peirce, M. A.	Experiments on the transmission of Babesia divergens to cattle by the tick Ixodes ricinus	1975	Int J Parasitol	5	363-7		Transmission	English	primary peer-reviewed						B. divergens
4672	Lykins, J. D.,Ristic, M.,Weisiger, R. M.	Babesia microti: pathogenesis of parasite of human origin in the hamster	1975	Exp Parasitol	37	388-97		Pathogenesis	English	primary peer-reviewed					B. microti																				B. canis
4681	Kreier, J. P.,Gravely, S. M.,Seed, T. M.,Smucker, R.,Pfister, R. M.	Babesia sp.: the relationship of stage of development to structure of intra- and extracellular parasites	1975	Tropenmed Parasitol	26	9-18		Babesia Study	English	primary peer-reviewed					B. microti																													B. rodhaini
4686	Shortt, H. E.	Human infections with babesia	1975	Trans R Soc Trop Med Hyg	69	519-21		Pathogenesis	English	Grey Lit - Primary Data					B. microti
4692	Clark, I. A.,Allison, A. C.	Babesia microti and Plasmodium berghei yoelii infections in nude mice	1974	Nature	252	328-9		Pathogenesis	English	primary peer-reviewed					B. microti
4695	Anderson, A. E.,Cassaday, P. B.,Healy, G. R.	Babesiosis in man. Sixth documented case	1974	Am J Clin Pathol	62	612-8		Pathogenesis	English	primary peer-reviewed					B. microti
4699	Gleason, N. N.,Wolf, R. E.	Entopolypoides macaci (Babesiidae) in Macaca mulatta	1974	J Parasitol	60	844-7		Pathogenesis	English	primary peer-reviewed					B. microti
4719	Wolf, R. E.	Effects of antilymphocyte serum and splenectomy on resistance to Babesia microti infection in hamsters	1974	Clin Immunol Immunopathol	2	381-94		Pathogenesis	English	primary peer-reviewed					B. microti
4732	Phillips, R. S.,Wakelin, D.	Suppression of immunity in mice in the nematode Trichuris muris by concurrent infection with rodent piroplasms	1974	Trans R Soc Trop Med Hyg	68	276		Pathogenesis	English	primary peer-reviewed					B. microti
4737	Trees, A. J.	The application of acridine orange staining to quantitate low levels of Babesia divergens parasitaemias	1974	Trans R Soc Trop Med Hyg	68	277		Diagnostic Tests	English	primary peer-reviewed						B. divergens
4774	Latif, B. M.,Adam, K. M.	Antibody to Babesia in Scottish red deer (Cervus elaphus)	1973	Nature	241	476-7		Epidemiology	English	primary peer-reviewed						B. divergens
4778	Hussein, H. S.	The effect of a milk diet on Babesia microti and B. hylomysci infections in mice	1973	Trans R Soc Trop Med Hyg	67	5		Pathogenesis	English	primary peer-reviewed					B. microti
4779	Chiodini, P. L.	In vitro culture of Babesia	1973	Trans R Soc Trop Med Hyg	67	27-8		Treatment-Babesia Study	English	primary peer-reviewed						B. divergens																			B. canis									B. rodhaini
4787	Cox, F. E.	Protective heterologous immunity between Plasmodium atheruri and other Plasmodium spp. and Babesia spp. in mice	1972	Parasitology	65	379-87		Pathogenesis	English	primary peer-reviewed					B. microti																													B. rodhaini
4791	Joyner, L. P.,Donnelly, J.,Payne, R.,Brocklesby, D. W.	The indirect fluorescent antibody test for the differentiation of infections with Babesia divergens or Babesia major	1972	Res Vet Sci	13	515-8		Diagnostic Tests	English	primary peer-reviewed						B. divergens
4792	Donnelly, J.,Joyner, L. P.,Crossman, P. J.	The incidence of Babesia divergens infection in a herd of cattle as measured by the indirect immunofluorescent antibody test	1972	Res Vet Sci	13	511-4		Epidemiology	English	primary peer-reviewed						B. divergens
4794	Cox, F. E.,Wedderburn, N.	Enhancement and prolongation of Babesia microti infections in mice infected with oncogenic viruses	1972	J Gen Microbiol	72	79-85	10.1099/00221287-72-1-79	Pathogenesis	English	primary peer-reviewed					B. microti
4799	Leeflang, P.,Perie, N. M.	Comparative immunofluorescent studies on 4 Babesia species of cattle	1972	Res Vet Sci	13	342-6		Diagnostic Tests	English	primary peer-reviewed						B. divergens																		B. bovis					B. bigemina
4807	Irvin, A. D.,Brocklesby, D. W.	Attempts to transmit Babesia (Nuttallia) microti in laboratory mice by the tick Rhipicephalus appendiculatus	1972	Int J Parasitol	2	99-103		Transmission	English	primary peer-reviewed					B. microti
4834	MacMillan, W. G.,Brocklesby, D. W.	The fine structure of intra-erythrocytic stages of Nuttallia (Babesia) microti	1971	Res Vet Sci	12	185-6		Babesia Study	English	primary peer-reviewed					B. microti
4839	Ristic, M.,Conroy, J. D.,Siwe, S.,Healy, G. R.,Smith, A. R.,Huxsoll, D. L.	Babesia species isolated from a woman with clinical babesiosis	1971	Am J Trop Med Hyg	20	14-22		Pathogenesis	English	primary peer-reviewed	Babesia not determined
4840	Brocklesby, D. W.,Harness, E.,Sellwood, S. A.	The effect of age on the natural immunity of cattle to Babesia divergens	1971	Res Vet Sci	12	15-7		Pathogenesis	English	primary peer-reviewed						B. divergens
4844	Gleason, N. N.,Healy, G. R.,Western, K. A.,Benson, G. D.,Schultz, M. G.	The "Gray" strain of Babesia microti from a human case established in laboratory animals	1970	J Parasitol	56	1256-7		Pathogenesis	English	primary peer-reviewed					B. microti
4846	Molyneux, D. H.,Bafort, J. M.	The fine structure of babesia microti in the natural host, microtus agrestis	1970	Z Tropenmed Parasitol	21	393-401		Pathogenesis	English	primary peer-reviewed					B. microti
4853	Western, K. A.,Benson, G. D.,Gleason, N. N.,Healy, G. R.,Schultz, M. G.	Babesiosis in a Massachusetts resident	1970	N Engl J Med	283	854-6	10.1056/nejm197010152831607	Pathogenesis	English	primary peer-reviewed					B. microti
4854	Van Peenen, P. F.,Healy, G. R.	Infection of Microtus ochrogaster with piroplasms isolated from man	1970	J Parasitol	56	1029-31		Pathogenesis	English	primary peer-reviewed	Babesia not determined
4860	Cox, F. E.,Turner, S. A.	Antibody levels in mice infected with Babesia microti	1970	Ann Trop Med Parasitol	64	167-73		Pathogenesis-Diagnostic Tests	English	primary peer-reviewed					B. microti																													B. rodhaini
4875	Fitzpatrick, J. E.,Kennedy, C. C.,McGeown, M. G.,Oreopoulos, D. G.,Robertson, J. H.,Soyannwo, M. A.	Further details of third recorded case of redwater (Babesiosis) in man	1969	Br Med J	4	770-2		Pathogenesis	English	primary peer-reviewed						B. divergens
4878	Irvin, A. D.,Brocklesby, D. W.	Continuous high parasitemia in mice infectedith Babesia (Nuttallia) microti	1969	J Parasitol	55	1190		Pathogenesis	English	primary peer-reviewed					B. microti
4881	Nowell, F.	The blood picture resulting from Nuttallia (=Babesia) rodhaini and Nuttallia (=Babesia) microti infections in rats and mice	1969	Parasitology	59	991-1004		Pathogenesis	English	primary peer-reviewed					B. microti																													B. rodhaini
4902	Cox, F. E.,Young, A. S.	Acquired immunity to Babesia microti and Babesia rodhaini in mice	1969	Parasitology	59	257-68		Pathogenesis-Treatment	English	primary peer-reviewed					B. microti																													B. rodhaini
4912	Scholtens, R. G.,Braff, E. H.,Healey, G. A.,Gleason, N.	A case of babesiosis in man in the United States	1968	Am J Trop Med Hyg	17	810-3		Pathogenesis	English	primary peer-reviewed	Babesia not determined
4922	Fitzpatrick, J. E.,Kennedy, C. C.,McGeown, M. G.,Oreopoulos, D. G.,Robertson, J. H.,Soyannwo, M. A.	Human case of piroplasmosis (babesiosis)	1968	Nature	217	861-2		Pathogenesis	English	primary peer-reviewed						B. divergens
4947	Joyner, L. P.,Davies, S. F.	Acquired resistance to Babesia divergens in experimental calves	1967	J Protozool	14	260-2		Pathogenesis	English	primary peer-reviewed						B. divergens
4968	Shortt, H. E.,Blackie, E. J.	An account of the genus babesia as found in certain small mammals in Britain	1965	J Trop Med Hyg	68	37-42		Pathogenesis-Epidemiology	English	primary peer-reviewed					B. microti
4994	Davies, S. F.,Joyner, L. P.,Kendall, S. B.	Studies on Babesia divergens (M'Fadyean and Stockman, 1911)	1958	Ann Trop Med Parasitol	52	206-15		Pathogenesis	English	primary peer-reviewed						B. divergens																		B. bovis
4999	Skrabalo, Z.,Deanovic, Z.	Piroplasmosis in man; report of a case	1957	Doc Med Geogr Trop	9	11-6		Pathogenesis	English	primary peer-reviewed	Babesia not determined
5065	Telford Iii, S. R.,Mather, T. N.,Adler, G. H.,Spielman, A.	Short-tailed shrews as reservoirs of the agents of lyme disease and human babesiosis	1990	Journal of Parasitology	76	681-683		Epidemiology	English	primary peer-reviewed					B. microti
5076	Iacopino, V.,Earnhart, T.	Life-threatening babesiosis in a woman from Wisconsin	1990	Archives of Internal Medicine	150	1527-1528	10.1001/archinte.150.7.1527	Pathogenesis	English	primary peer-reviewed					B. microti
5077	Ong, KennethR,Stavropoulos, C.,Inada, Y.	Babesiosis, asplenia, and AIDS	1990	The Lancet	336	112	10.1016/0140-6736(90)91624-J	Pathogenesis	English	primary peer-reviewed					B. microti
5097	Mather, T. N.,Telford Iii, S. R.,Moore, S. I.,Spielman, A.	Borrelia burgdorferi and Babesia microti: Efficiency of transmission from reservoirs to vector ticks (Ixodes dammini)	1990	Experimental Parasitology	70	55-61	10.1016/0014-4894(90)90085-Q	Transmission	English	primary peer-reviewed					B. microti
5114	Gray, J. S.,Murphy, T. M.,Taylor, S. M.,Blewett, D. A.,Harrington, R.	Comparative morphological and cross transmission studies with bovine and deer babesias in Ireland	1990	Preventive Veterinary Medicine	9	185-193		Pathogenesis-Epidemiology-Transmission	English	primary peer-reviewed						B. divergens														Babesia sp not determined AND is NOT isolated from humans																B. capreoli
5189	DeLoach, J. R.,Wagner, G. G.,Corrier, D. E.	Pharmacokinetics of imidocarb dipropionate encapsulated in carrier erythrocytes and use of carrier cells for babesiosis chemotherapy	1989	Journal of Controlled Release	9	243-248	10.1016/0168-3659(89)90092-8	Treatment	English	primary peer-reviewed					B. microti
5208	Christensen, N. Ø,Furu, P.,Kurtzhals, J.,Odaibo, A.	Heterologous synergistic interactions in concurrent experimental infection in the mouse with Schistosoma mansoni, Echinostoma revolution, Plasmodium yoelii, Babesia microti, and Trypanosoma brucei	1988	Parasitology Research	74	544-551	10.1007/BF00531632	Pathogenesis	English	primary peer-reviewed					B. microti
5253	Gern, L.,Kindler, A.,Brossard, M.	Annual evolution of cattle immunity against Babesia divergens in Northern Switzerland	1988	Preventive Veterinary Medicine	6	9-16	10.1016/0167-5877(88)90021-9	Epidemiology	English	primary peer-reviewed						B. divergens
5258	Gale Wagner, G.,Corrier, D. E.,DeLoach, J. R.	Erythrocyte drug carriers for babesiosis chemotherapy	1988	Journal of Controlled Release	8	79-83	10.1016/0168-3659(88)90103-4	Treatment	English	primary peer-reviewed					B. microti
5339	Esernio-Jenssen, D.,Scimeca, P. G.,Benach, J. I.,Tenenbaum, M. J.	Transplacental/perinatal babesiosis	1987	Obstetrical and Gynecological Survey	42	691-692		Pathogenesis	English	primary peer-reviewed					B. microti
5344	Chisholm, E. S.,Sulzer, A. J.,Ruebush Ii, T. K.	Indirect immunofluorescence test for human Babesia microti infection: Antigenic specificity	1986	American Journal of Tropical Medicine and Hygiene	35	921-925		Diagnostic Tests	English	primary peer-reviewed					B. microti
5377	Piesman, J.,Mather, T. N.,Telford Iii, S. R.,Spielman, A.	Concurrent Borrelia burgdorferi and Babesia microti infection in nymphal Ixodes dammini	1986	Journal of Clinical Microbiology	24	446-447		Epidemiology	English	primary peer-reviewed					B. microti
5406	Taylor, S. M.,Elliott, C. T.,Kenny, J.,Blanchflower, J.	A comparative investigation of experimental prophylactic methods for tick-borne diseases transmitted by Ixodes ricinus	1986	British Veterinary Journal	142	453-457	10.1016/0007-1935(86)90047-3	Mitigation	English	primary peer-reviewed						B. divergens
5417	Gray, J. S.,Langley, J.,Murphy, T. M.	Morphological comparisons of the bovine piroplasm, Babesia divergens, in cattle and jird (Meriones unguiculatus) erythrocytes	1985	Journal of Parasitology	71	799-802		Pathogenesis	English	primary peer-reviewed						B. divergens
5639	Ortiz, J. M.,Eagle Jr, R. C.	Ocular findings in human babesiosis (nantucket fever)	1982	American Journal of Ophthalmology	93	307-311		Pathogenesis	English	primary peer-reviewed					B. microti
5660	Rowin, K. S.,Tanowitz, H. B.,Wittner, M.	Therapy of experimental babesiosis	1982	Annals of Internal Medicine	97	556-558		Treatment	English	primary peer-reviewed					B. microti
5699	Spielman, A.,Etkind, P.,Piesman, J.,Ruebush Ii, T. K.,Juranek, D. D.,Jacobs, M. S.	Reservoir hosts of human babesiosis on Nantucket Island	1981	American Journal of Tropical Medicine and Hygiene	30	560-565		Epidemiology	English	primary peer-reviewed					B. microti
5700	Ruebush Ii, T. K.,Piesman, J.,Collins, W. E.,Spielman, A.,Warren, M.	Tick transmission of Babesia microti to rhesus monkeys (Macaca mulatta)	1981	American Journal of Tropical Medicine and Hygiene	30	555-559		Pathogenesis-Transmission	English	primary peer-reviewed					B. microti
5709	Bredt, A. B.	Treatment of Babesiosis in Asplenic Patients	1981	JAMA: The Journal of the American Medical Association	245	1938-1939	10.1001/jama.1981.03310440038022	Pathogenesis	English	primary peer-reviewed	Babesia not determined
5727	Hickerton, J. P.	The serological differentiation of babesia rodhaini, b. microti and b. muratovi with a fluorescent antibody staining technique	1981	Annals of Tropical Medicine and Parasitology	75	473-474	10.1080/00034983.1981.11687470	Diagnostic Tests	English	primary peer-reviewed					B. microti																													B. rodhaini
5728	Ruebush Ii Chisholm, T. K. E. S.,Sulzer, A. J.,Healy, G. R.	Development and persistence of antibody in persons infected with Babesia microti	1981	American Journal of Tropical Medicine and Hygiene	30	291-292		Pathogenesis	English	primary peer-reviewed					B. microti
5732	Gorenflot, A.,Piette, M.	Aspects microscopiques observés au cours des deux premiers cas français de Babésiose humaine	1981	Medecine et Maladies Infectieuses	11	334-338	10.1016/S0399-077X(81)80112-6	Pathogenesis	English	primary peer-reviewed						B. divergens
5734	Ruebush Ii, T. K.,Collins, W. E.,Warren, M.	Experimental Babesia microti infections in Macaca mulatta: Recurrent parasitemia before and after splenectomy	1981	American Journal of Tropical Medicine and Hygiene	30	304-307		Pathogenesis	English	primary peer-reviewed					B. microti
5746	Irvin, A. D.,Young, E. R.,Osborn, G. D.,Francis, L. M. A.	A comparison of Babesia infections in intact, surgically splenectomised, and congenitally asplenic (Dh/+) mice	1981	International Journal for Parasitology	11	251-255	10.1016/0020-7519(81)90057-6	Pathogenesis	English	primary peer-reviewed					B. microti																													B. rodhaini
5790	Ruebush Iii, T. K.,Contacos, P. G.,Steck, E. A.	Chemotherapy of Babesia microti infections in Mongolian jirds	1980	Antimicrobial Agents and Chemotherapy	18	289-291		Treatment	English	primary peer-reviewed					B. microti
5818	Etkind, P.,Piesman, J.,Ruebush 2nd, T. K.,Spielman, A.,Juranek, D. D.	Methods for detecting Babesia microti infection in wild rodents	1980	Journal of Parasitology	66	107-110		Diagnostic Tests	English	primary peer-reviewed					B. microti
5829	Healy, G. R.,Ruebush Ii, T. K.	Morphology of Babesia microti in human blood smears	1980	American Journal of Clinical Pathology	73	107-109		Babesia Study	English	primary peer-reviewed					B. microti
5842	Lewis, D.,Purnell, R. E.,Brocklesby, D. W.	Babesia divergens: Protection of intact calves against heterologous challenge by the injection of irradiated	1980	Veterinary Parasitology	6	297-303	10.1016/0304-4017(80)90074-6	Pathogenesis-Mitigation	English	primary peer-reviewed						B. divergens
5880	Piesman, J.,Spielman, A.,Etkind, P.,Ruebush 2nd, T. K.,Juranek, D. D.	Role of deer in the epizootiology of Babesia microti in Massachusetts, USA	1979	Journal of Medical Entomology	15	537-540		Pathogenesis-Epidemiology	English	primary peer-reviewed					B. microti
5883	Ruebush Ii, T. K.,Rubin, R. H.,Wolpow, E. R.,Cassaday, P. B.,Schultz, M. G.	Neurologic complications following the treatment of human Babesia microti infection with diminazene aceturate	1979	American Journal of Tropical Medicine and Hygiene	28	184-189		Pathogenesis	English	primary peer-reviewed					B. microti
5895	Ruebush 2nd, T. K.,Collins, W. E.,Healy, G. R.,Warren, M.	Experimental Babesia microti infections in non-splenectomized Macaca mulatta	1979	Journal of Parasitology	65	144-146		Pathogenesis	English	primary peer-reviewed					B. microti
5921	Irvin, A. D.,Young, E. R.	Further studies on the uptake of tritiated nucleic acid precursors by Babesia spp. of cattle and mice	1979	International Journal for Parasitology	9	109-114	10.1016/0020-7519(79)90099-7	Babesia Study	English	primary peer-reviewed					B. microti	B. divergens																												B. rodhaini
5929	Wiger, R.	Seasonal and annual variations in the prevalence of blood parasites in cyclic species of small rodents in Norway with special reference to Clethrionomys glareolus	1979	Ecography	2	169-175	10.1111/j.1600-0587.1979.tb00697.x	Epidemiology	English	primary peer-reviewed					B. microti
5941	Irvin, A. D.,Young, E. R.,Osborn, G. D.	Attempts to infect T lymphocyte deficient mice with Babesia species of cattle	1978	Research in Veterinary Science	25	245-246		Pathogenesis	English	primary peer-reviewed						B. divergens
5972	Chisholm, E. S.,Ruebush Ii, T. K.,Sulzer, A. J.,Healy, G. R.	Babesia microti infection in man: Evaluation of an indirect immunofluorescent antibody test	1978	American Journal of Tropical Medicine and Hygiene	27	14-19		Diagnostic Tests	English	primary peer-reviewed					B. microti																			B. bovis					B. bigemina								Theileria equi-&gt; formerly Babesia equi
6001	Ruebush Ii, T. K.,Juranek, D. D.,Chisholm, E. S.,Snow, P. C.,Healy, G. R.,Sulzer, A. J.	Human babesiosis on Nantucket Island. Evidence for self-limited and subclinical infections	1977	New England Journal of Medicine	297	825-827		Pathogenesis-Epidemiology	English	primary peer-reviewed					B. microti
6022	Clark, I. A.,Wills, E. J.,Richmond, J. E.,Allison, A. C.	Suppression of babesiosis in BCG infected mice and its correlation with tumor inhibition	1977	Infection and Immunity	17	430-438		Pathogenesis	English	primary peer-reviewed					B. microti																													B. rodhaini
6051	Perez, M.,Carson, C. A.,Ristic, M.	Cell-mediated immune response in hamsters infected with Babesia microti	1977	Veterinary Parasitology	3	161-167	10.1016/0304-4017(77)90032-2	Pathogenesis	English	primary peer-reviewed					B. microti
6068	Clark, I. A.	intraerythrocytic death of the parasite in mice recovering from infection with Babesia microti	1977	Parasitology	75	189-196	10.1017/S0031182000062338	Pathogenesis	English	primary peer-reviewed					B. microti
6094	Brocklesby, D. W.,Harradine, D. L.,Young, E. R.	Babesia major in Britain: cross immunity trials with Babesia divergens in splenectomised calves	1976	Research in Veterinary Science	21	300-302		Pathogenesis	English	primary peer-reviewed						B. divergens
6102	Canning, E. U.,Killick Kendrick, R.,Monk, J. B.	Morphology of piroplasms in abnormal hosts and the identification of piroplasms of man	1976	Journal of Tropical Medicine and Hygiene	79	5-8		Pathogenesis	English	primary peer-reviewed						B. divergens
6150	Phillips, R. S.,Wakelin, D.	Trichuris muris: Effect of concurrent infections with rodent piroplasms on immune expulsion from mice	1976	Experimental Parasitology	39	95-100	10.1016/0014-4894(76)90015-1	Pathogenesis	English	primary peer-reviewed					B. microti
6168	Brossard, M.,Aeschlimann, A.	Bovine piroplasmoses in Southern Switzerland (some considerations on latent infections)	1975	Schweizer Archiv fur Tierheilkunde	117	287-292		Epidemiology	French	primary peer-reviewed						B. divergens
6200	Purnell, R. E.,Brocklesby, D. W.,Harradine, D. L.	Routine cryopreservation of piroplasms of British cattle	1975	Veterinary Parasitology	1	199-202	10.1016/0304-4017(75)90023-0	Pathogenesis	English	primary peer-reviewed						B. divergens
6221	Gravely, S. M.,Kreier, J. P.	Babesia microti (Gray strain): removal from infected hamster erythrocytes by continuous flow ultrasonication	1974	Tropenmedizin und Parasitologie	25	198-206		Pathogenesis	English	primary peer-reviewed					B. microti
6383	Young, A. S.	The effect of betamethasone on babesia microti and b. rodhaini infections in rodents	1971	Parasitology	63	447-453	10.1017/S003118200007997X	Pathogenesis	English	primary peer-reviewed					B. microti																													B. rodhaini
6520	Nilsson, O.,Nordkvist, M.,Rydén, L.	Experimental Babesia divergens infection in reindeer (Rangifer tarandus)	1965	Acta veterinaria Scandinavica	6	353-359		Pathogenesis-Transmission	English	primary peer-reviewed						B. divergens
6540	Joyner, L. P.,Davies, S. F. M.,Kendall, S. B.	The experimental transmission of Babesia divergens by Ixodes ricinus	1963	Experimental Parasitology	14	367-373		Transmission	English	primary peer-reviewed						B. divergens
6564	Garnham, P. C. C.,Bray, R. S.	The Susceptibility of the Higher Primates to Piroplasms	1959	The Journal of Protozoology	6	352-355	10.1111/j.1550-7408.1959.tb04383.x	Pathogenesis	English	primary peer-reviewed						B. divergens
6640	Veterinary Laboratories Agency (VLA)	Fifth outbreak of disease associated with bovine viral diarrhoea virus type 2	2005	Veterinary Record	157	609-612	10.1136/vr.157.20.609	Pathogenesis	English	primary peer-reviewed						B. divergens
6642	Holman, P. J.,Spencer, A. M.,Telford Iii, S. R.,Goethert, H. K.,Allen, A. J.,Knowles, D. P.,Goff, W. L.	Comparative infectivity of Babesia divergens and a zoonotic Babesia divergens-like parasite in cattle	2005	American Journal of Tropical Medicine and Hygiene	73	865-870		Pathogenesis	English	primary peer-reviewed						B. divergens				B. divergens-like
6673	Rudolf, I.,Golovchenko, M.,Šikutová, S.,Rudenko, N.,Grubhoffer, L.,Hubálek, Z.	Babesia microti (Piroplasmida: Babesiidae) in nymphal Ixodes ricinus (Acari: Ixodidae) in the Czech Republic	2005	Folia Parasitologica	52	274-276		Epidemiology	English	primary peer-reviewed					B. microti
6734	Bradbury-Golas, K.,Washart, C.,Lewis, A. M.	A 56-year-old woman with fever, generalized body aches, and anemia after a tick bite	2005	Journal of Emergency Nursing	31	137-138	10.1016/j.jen.2004.07.003	Pathogenesis	English	primary peer-reviewed	Babesia not determined
6747	Anonymous	Babesiosis and acute renal failure	2005	Advances in Small Animal Medicine and Surgery	18	6-7	10.1016/S1041-7826(05)00047-2	Pathogenesis	English	primary peer-reviewed									B. cf microti (microti-like)
6749	Karbowiak, G.,Rychlik, L.,Nowakowski, W.,Wita, I.	Natural infections of small mammals with blood parasites on the borderland of boreal and temperate forest zones	2005	Acta Theriologica	50	31-42		Pathogenesis-Epidemiology	English	primary peer-reviewed					B. microti
6761	Barnard, C. J.,Collins, S. A.,Daisley, J. N.,Behnke, J. M.	Maze performance and immunity costs in mice	2005	Behaviour	142	241-263	10.1163/1568539053627686	Pathogenesis	English	primary peer-reviewed					B. microti
6793	Chien, C. L.,Adelson, M. E.,Mordechai, E.,Raphaelli, I.,Tilton, R. C.	Serological diagnosis of human babesiosis by IgG enzyme-linked immunosorbent assay	2004	Current Microbiology	49	385-389	10.1007/s00284-004-4373-9	Diagnostic Tests	English	primary peer-reviewed					B. microti
6855	Gounot, G.,Fouqué, Y.,Le Normand, B.,Guillon, V.	Haemoparasitism in a herd with high cell counts	2004	Point Veterinaire	35	58-63		Pathogenesis-Epidemiology	French	primary peer-reviewed						B. divergens
6861	Zamoto, A.,Tsuji, M.,Wei, Q.,Cho, S. H.,Shin, E. H.,Kim, T. S.,Leonova, G. N.,Hagiwara, K.,Asakawa, M.,Kariwa, H.,Takashima, I.,Ishihara, C.	Epizootiologic survey for Babesia microti among small wild mammals in northeastern Eurasia and a geographic deversity in the β-tubulin gene sequences	2004	Journal of Veterinary Medical Science	66	785-792	10.1292/jvms.66.785	Epidemiology-Babesia Study	English	primary peer-reviewed					B. microti				B. cf microti (microti-like)																B. canis									B. rodhaini
6884	Vannier, E.,Borggraefe, I.,Telford Iii, S. R.,Menon, S.,Brauns, T.,Spielman, A.,Gelfand, J. A.,Wortis, H. H.	Age-associated decline in resistance to Babesia microti is genetically determined	2004	Journal of Infectious Diseases	189	1721-1728	10.1086/382965	Pathogenesis	English	primary peer-reviewed					B. microti
6970	Goethert, H. K.,Telford Iii, S. R.	Enzootic transmission of Babesia divergens among cottontail rabbits on Nantucket Island, Massachusetts	2003	American Journal of Tropical Medicine and Hygiene	69	455-460		Epidemiology-Babesia Study	English	primary peer-reviewed					B. microti	B. divergens															B. odocoilei
6984	Goethert, H. K.,Lubelcyzk, C.,LaCombe, E.,Holman, M.,Rand, P.,Smith Jr, R. P.,Telford Iii, S. R.	Enzootic Babesia microti in Maine	2003	Journal of Parasitology	89	1069-1071	10.1645/GE-3149RN	Epidemiology-Babesia Study	English	primary peer-reviewed					B. microti
6985	Goethert, H. K.,Telford Iii, S. R.	What is Babesia microti?	2003	Parasitology	127	301-309	10.1017/S0031182003003822	Babesia Study	English	primary peer-reviewed					B. microti
7040	Oleson, C. V.,Sivalingam, J. J.,O'Neill, B. J.,Staas Jr, W. E.	Transverse myelitis secondary to coexistent lyme disease and babesiosis	2003	Journal of Spinal Cord Medicine	26	168-171		Pathogenesis	English	primary peer-reviewed					B. microti
7045	Sherlock, M.,Healy, A. M.,Doherty, M. L.	Acid-base balance in field cases of bovine babesiosis	2003	Veterinary Record	152	687-688		Pathogenesis	English	primary peer-reviewed						B. divergens
7060	Yoshinari, N. H.,Abrão, M. G.,Bonoldi, V. L. N.,Soares, C. O.,Madruga, C. R.,Scofield, A.,Massard, C. L.,Da Fonseca, A. H.	Coexistence of Antibodies to Tick-borne Agents of Babesiosis and Lyme Borreliosis in Patients from Cotia County, State of São Paulo, Brazil	2003	Memorias do Instituto Oswaldo Cruz	98	311-318		Pathogenesis-Epidemiology	English	primary peer-reviewed		Human - serology
7061	Krause, P. J.,McKay, K.,Gadbaw, J.,Christianson, D.,Closter, L.,Lepore, T.,Telford Iii, S. R.,Sikand, V.,Ryan, R.,Persing, D.,Radolf, J. D.,Spielman, A.,Cable, R.,Foppa, I.,Pollack, R. J.,Brassard, P.,Lentz, R.,Brassard, S.,McGrath, D.,Freeman, K.,Aslanzadeh, J.,Sharan, K.,Pearl, D.,Baltimore, R.,Dias, F.,Fall, P.,Abru, C.,Ryan, B.,Lehrach, C.,Trouern-Trend, J.,Sullivan, T.,Geller, R.,Covault, J.…	Increasing health burden of human babesiosis in endemic sites	2003	American Journal of Tropical Medicine and Hygiene	68	431-436		Pathogenesis-Epidemiology-Surveillance	English	primary peer-reviewed					B. microti
7113	Kuźna-Grygiel, W.,Bukowska, K.,Cichocka, A.,Kosik-Bogacka, D.,Skotarczak, B.	The prevalence of piroplasms in a population of Ixodes ricinus (ACARI: Ixodidae) from North-Western Poland	2002	Annals of Agriculture and Environmental Medicine	9	175-178		Epidemiology-Transmission	English	primary peer-reviewed					B. microti															Babesia sp not determined AND is NOT isolated from humans
7178	Foppa, I. M.,Krause, P. J.,Spielman, A.,Goethert, H.,Gern, L.,Brand, B.,Telford Iii, S. R.	Entomologic and serologic evidence of zoonotic transmission of Babesia microti, eastern Switzerland	2002	Emerging Infectious Diseases	8	722-726		Epidemiology-Babesia Study	English	primary peer-reviewed					B. microti
7323	Wei, Q.,Tsuji, M.,Zamoto, A.,Kohsaki, M.,Matsui, T.,Shiota, T.,Telford Iii, S. R.,Ishihara, C.	Human babesiosis in Japan: Isolation of Babesia microti-like parasites from an asymptomatic transfusion donor and from a rodent from an area where babesiosis is endemic	2001	Journal of Clinical Microbiology	39	2178-2183	10.1128/JCM.39.6.2178-2183.2001	Pathogenesis-Epidemiology-Babesia Study	English	primary peer-reviewed									B. cf microti (microti-like)
7334	Kim, A. C.,Epstein, M. E.	Coinfection with Babesia microti and Borrelia burgdorferi	2001	Infections in Medicine	18	271-276		Pathogenesis	English	primary peer-reviewed	Babesia not determined
7351	Bajer, A.,Pawelczyk, A.,Behnke, J.,Gilbert, F.,Sinski, E.	Factors affecting the component community structure of haemoparasites in bank voles (Clethrionomys glareolus) from the Mazury lake District region of Poland	2001	Parasitology	122	43-54	10.1017/S0031182000007058	Epidemiology	English	primary peer-reviewed					B. microti
7357	Pantanowitz, L.,Ballesteros, E.,De Girolami, P.	Laboratory diagnosis of babesiosis	2001	Laboratory Medicine	32	184-187	10.1309/7UAQ-4450-X4AF-DME5	Pathogenesis	English	primary peer-reviewed					B. microti
7394	Kuzna-Grygiel, W.,Kolodziejczyk, L.	Studies of liver of mice in the course of an experimental infection with Babesia microti. I: Histopathological changes and changes in the glycogen content	2000	Journal of Protozoology Research	10	14-23		Pathogenesis	English	primary peer-reviewed					B. microti
7417	Cacciò, S.,Cammà, C.,Onuma, M.,Severini, C.	The β-tubulin gene of Babesia and Theileria parasites is an informative marker for species discrimination	2000	International Journal for Parasitology	30	1181-1185	10.1016/S0020-7519(00)00105-3	Diagnostic Tests	English	primary peer-reviewed					B. microti	B. divergens																		B. bovis				B. caballi	B. bigemina								Theileria equi-&gt; formerly Babesia equi
7462	Dorman, S. E.,Cannon, M. E.,Telford Iii, S. R.,Frank, K. M.,Churchill, W. H.	Fulminant babesiosis treated with clindamycin, quinine, and whole-blood exchange transfusion	2000	Transfusion	40	375-380	10.1046/j.1537-2995.2000.40030375.x	Pathogenesis	English	primary peer-reviewed					B. microti
7483	Homer, M. J.,Bruinsma, E. S.,Lodes, M. J.,Moro, M. H.,Telford Iii, S.,Krause, P. J.,Reynolds, L. D.,Mohamath, R.,Benson, D. R.,Houghton, R. L.,Reed, S. G.,Persing, D. H.	A polymorphic multigene family encoding an immunodominant protein from Babesia microti	2000	Journal of Clinical Microbiology	38	362-368		Babesia Study	English	primary peer-reviewed					B. microti
7541	Rana-Mukkavilli, G.	Environmentally induced disorders	1999	Consultant	39	1541-1562		Pathogenesis	English	Grey Lit - Primary Data	Babesia not determined
7551	Stafford Iii, K. C.,Massung, R. F.,Magnarelli, L. A.,Ijdo, J. W.,Anderson, J. F.	Infection with agents of human granulocytic ehrlichiosis, lyme disease, and babesiosis in wild white-footed mice (Peromyscus leucopus) in Connecticut	1999	Journal of Clinical Microbiology	37	2887-2892		Epidemiology	English	primary peer-reviewed					B. microti
7589	Grzegorz, K.,Michal, S.,Leszek, R.,Wojciech, N.,Krzysztof, S.	The new data about zoonotic reservoir of Babesia microti in small mammals in Poland	1999	Acta Parasitologica	44	142-144		Epidemiology	English	primary peer-reviewed					B. microti
7623	Grande, N.,Precigout, E.,Camillieri, S.,Carcy, B.,Moubri, K.,Gorenflot, A.	Comparison between aseric and seric culture-derived exoantigens of Babesia divergens in their ability to induce immunoprotection in gerbils	1998	Parasitology International	47	269-279	10.1016/S1383-5769(98)00031-2	Pathogenesis-Babesia Study-Mitigation	English	primary peer-reviewed						B. divergens
7639	Kunimoto, D.,Krause, K.,Morrison, D.	First case of (imported) babesiosis diagnosed in Canada	1998	Canadian Journal of Infectious Diseases	9	387-389		Pathogenesis	English	primary peer-reviewed					B. microti
7673	Krause, P. J.,Spielman, A.,Telford Iii, S. R.,Sikand, V. K.,McKay, K.,Christianson, D.,Pollack, R. J.,Brassard, P.,Magera, J.,Ryan, R.,Persing, D. H.	Persistent parasitemia after acute babesiosis	1998	New England Journal of Medicine	339	160-165	10.1056/NEJM199807163390304	Pathogenesis-Epidemiology	English	primary peer-reviewed					B. microti
7675	Armstrong, P. M.,Katavolos, P.,Caporale, D. A.,Smith, R. P.,Spielman, A.,Telford Iii, S. R.	Diversity of Babesia infecting deer ticks (Ixodes dammini)	1998	American Journal of Tropical Medicine and Hygiene	58	739-742		Epidemiology	English	primary peer-reviewed					B. microti																B. odocoilei
7756	Clarebout, G.	Babesia hylomysci and B. divergens: Presence of antioxidant enzymes destroying hydrogen peroxide	1998	Parasitology Research	84	75-77		Babesia Study	English	primary peer-reviewed						B. divergens
7796	Olmeda, A. S.,Armstrong, P. M.,Rosenthal, B. M.,Valladares, B.,Del Castillo, A.,De Armas, F.,Miguelez, M.,González, A.,Rodríguez Rodríguez, J. A.,Spielman, A.,Telford Iii, S. R.	Short report: A subtropical case of human babesiosis	1997	Acta Tropica	67	229-234	10.1016/S0001-706X(97)00045-4	Pathogenesis-Babesia Study	English	primary peer-reviewed						B. divergens
7822	Brun-Hansen, H.,Christensson, D. A.,Hardeng, F.,Grøkstøl, H.	Experimental Infection with Ehrlichia phagocytophila and Babesia divergens in Cattle	1997	Journal of Veterinary Medicine, Series B	44	235-243		Pathogenesis	English	primary peer-reviewed						B. divergens
7852	Marley, S. E.,Eberhard, M. L.,Steurer, F. J.,Ellis, W. L.,McGreevy, P. B.,Ruebush Ii, T. K.	Evaluation of selected antiprotozoal drugs in the Babesia microti- hamster model	1997	Antimicrobial Agents and Chemotherapy	41	91-94		Pathogenesis-Treatment	English	primary peer-reviewed					B. microti
7857	Hyun-Bae, J.,Bailey, C. W.,Ray, B. K.,Estes, D. M.,Kumar, N.,Carson, C. A.	Single copy Babesia microti hsp70	1996	Molecular and Biochemical Parasitology	83	241-246	10.1016/S0166-6851(96)02767-3	Babesia Study	English	primary peer-reviewed					B. microti
7885	Krause, P. J.,Telford Iii, S.,Spielman, A.,Ryan, R.,Magera, J.,Rajan, T. V.,Christianson, D.,Alberghini, T. V.,Bow, L.,Persing, D.	Comparison of PCR with blood smear and inoculation of small animals for diagnosis of Babesia microti parasitemia	1996	Journal of Clinical Microbiology	34	2791-2794		Diagnostic Tests-Epidemiology	English	primary peer-reviewed					B. microti
7916	Krause, P. J.,Ryan, R.,Telford Iii, S.,Persing, D.,Spielman, A.	Efficacy of immunoglobulin M serodiagnostic test for rapid diagnosis of acute babesiosis	1996	Journal of Clinical Microbiology	34	2014-2016		Diagnostic Tests-Epidemiology	English	primary peer-reviewed					B. microti
7923	Smith, F. V.,Barnard, C. J.,Behnke, J. M.	Social odours, hormone modulation and resistance to disease in male laboratory mice, Mus musculus	1996	Animal Behaviour	52	141-153	10.1006/anbe.1996.0160	Pathogenesis	English	primary peer-reviewed					B. microti
7944	Papadopoulos, B.,Perié, N. M.,Uilenberg, G.	Piroplasms of domestic animals in the Macedonia region of Greece 1. Serological cross-reactions	1996	Veterinary Parasitology	63	41-56		Diagnostic Tests-Epidemiology	English	primary peer-reviewed						B. divergens																		B. bovis		B. crassa			B. bigemina
7978	Barnard, C. J.,Behnke, J. M.,Sewell, J.	Social status and resistance to disease in house mice (Mus musculus): Status-related modulation of hormonal responses in relation to immunity costs in different social and physical environments	1996	Ethology	102	63-84		Pathogenesis	English	primary peer-reviewed					B. microti
7988	Cormier-Lebreton, M. N.,Celerier, P.,Pasquiou, C.	Autochton leprosy	1995	Annales de Dermatologie et de Venereologie	122	606-608		Pathogenesis	French	primary peer-reviewed	Babesia not determined
8017	Uzoh, C.,Birrer, R. B.	Life-threatening babesiosis misdiagnosed as malaria	1995	Infections in Medicine	12	127-128+131		Pathogenesis	English	primary peer-reviewed	Babesia not determined
8040	Shikano, S.,Shimada, T.,Nakada, K. I.,Hashiguchi, R.,Ono, K.	Enzyme Actitivies Related to Glucose Metabolism in Babesia Microti and Babesia Rodhaini	1995	Journal of Veterinary Medical Science	57	93-97	10.1292/jvms.57.93	Pathogenesis	English	primary peer-reviewed					B. microti																													B. rodhaini
8208	Quick, R. E.,Herwaldt, B. L.,Thomford, J. W.,Garnett, M. E.,Eberhard, M. L.,Wilson, M.,Spach, D. H.,Dickerson, J. W.,Telford Iii, S. R.,Steingart, K. R.,Pollock, R.,Persing, D. H.,Kobayashi, J. M.,Juranek, D. D.,Conrad, P. A.	Babesiosis in Washington State: A new species of Babesia?	1993	Annals of Internal Medicine	119	284-290		Pathogenesis-Epidemiology	English	primary peer-reviewed													B. sp. WA1 (unnamed)
8239	Takahashi, M.,Omata, Y.,Claveria, F.,Saito, A.,Igarashi, I.,Suzuki, N.,Oikawa, H.	Protective Immune Response of Isospora Felis-Infected Mice against Babesia Microti Infection	1993	Journal of Veterinary Medical Science	55	587-590	10.1292/jvms.55.587	Pathogenesis	English	primary peer-reviewed					B. microti
8302	Krause, P. J.,Telford Iii, S. R.,Pollack, R. J.,Ryan, R.,Brassard, P.,Zemel, L.,Spielman, A.	Babesiosis: An underdiagnosed disease of children	1992	Pediatrics	89	1045-1048		Epidemiology	English	primary peer-reviewed					B. microti
8322	Conrad, P. A.,Thomford, J. W.,Marsh, A.,Telford Iii, S. R.,Anderson, J. F.,Spielman, A.,Sabin, E. A.,Yamane, I.,Persing, D. H.	Ribosomal DNA probe for differentiation of Babesia microti and B. gibsoni isolates	1992	Journal of Clinical Microbiology	30	1210-1215		Babesia Study	English	primary peer-reviewed					B. microti																												B. gibsoni
8384	Krause, P. J.,Telford Iii, S. R.,Ryan, R.,Hurta, A. B.,Kwasnik, I.,Luger, S.,Niederman, J.,Gerber, M.,Spielman, A.	Geographical and temporal distribution of babesial infection in Connecticut	1991	Journal of Clinical Microbiology	29	1-4		Epidemiology	English	primary peer-reviewed					B. microti
8447	Samokhvalov, M. V.,Kovalevskii, Yu V.,Korenberg, E. I.,Morozov, A. V.,Kuzikov, I. V.,Sheftel, B. I.	Small mammals as possible reservoir hosts of Babesia microti in the Middle Urals	2010	Zoologicheskii Zhurnal	89	101-105		Epidemiology	English	primary peer-reviewed					B. microti
8460	Livanova, N. N.,Livanov, S. G.	Zoological prerequisites of human tick-borne infections in the Northern Urals	2010	Biology Bulletin	37	741-747	10.1134/S1062359010070101	Epidemiology	English	primary peer-reviewed					B. microti
8516	Rar, V. A.,Epikhina, T. I.,Livanova, N. N.,Panov, V. V.,Pukhovskaya, N. M.,Vysochina, N. P.,Ivanov, L. I.	Detection of Babesia DNA in small mammals and ixodid ticks in the North Urals, Western Siberia, and Far East of Russia	2010	Molecular Genetics, Microbiology and Virology	25	118-123	10.3103/S0891416810030055	Epidemiology-Babesia Study	English	primary peer-reviewed					B. microti	B. divergens
8619	Van Duivenvoorde, L. M.,Voorberg-van Der Wel, A.,Van Der Werff, N. M.,Braskamp, G.,Remarque, E. J.,Kondova, I.,Kocken, C. H. M.,Thomas, A. W.	Suppression of Plasmodium cynomolgi in rhesus macaques by coinfection with Babesia microti	2010	Infection and Immunity	78	1032-1039	10.1128/IAI.00921-09	Pathogenesis	English	primary peer-reviewed					B. microti
8760	Patnaik, M. M.	Inclusion bodies in tick-borne diseases diagnosed in patients from Northern Wisconsin	2009	Clinical Medicine and Research	7	45-47	10.3121/cmr.2009.807.818	Pathogenesis	English	primary peer-reviewed					B. microti
8765	Rawling, R. A.,Krieger, R.,Granato, P. A.	A Case of Wedding-Acquired Babesiosis	2009	Clinical Microbiology Newsletter	31	116-118	10.1016/j.clinmicnews.2009.07.002	Pathogenesis	English	primary peer-reviewed					B. microti
8814	Sethi, S.,Alcid, D.,Kesarwala, H.,Tolan Jr, R. W.	Probable congenital babesiosis in infant, New Jersey, USA	2009	Emerging Infectious Diseases	15	788-791	10.3201/eid1505.070808	Pathogenesis	English	primary peer-reviewed					B. microti
8843	Rawling, R. A.,Strouse, K.,Granato, P. A.	Borrelia burgdorferi and Babesia microti Coinfection in a 79-Year-Old Camper	2009	Clinical Microbiology Newsletter	31	37-39	10.1016/j.clinmicnews.2009.02.002	Pathogenesis	English	primary peer-reviewed					B. microti
8856	Wielinga, P. R.,Fonville, M.,Sprong, H.,Gaasenbeek, C.,Borgsteede, F.,Giessen, J. W. B. V. D.	Persistent detection of Babesia EU1 and Babesia microti in Ixodes ricinus in the Netherlands during a 5-year surveillance: 2003-2007	2009	Vector-Borne and Zoonotic Diseases	9	119-121	10.1089/vbz.2008.0047	Epidemiology	English	primary peer-reviewed					B. microti	B. divergens		B. venatorum (includes unnamed EU 1-3)
8874	Baumann Kreuziger, L. M.,Tafur, A. J.,Thompson, R. L.	79-Year-old man with fever, malaise, and jaundice	2009	Mayo Clinic Proceedings	84	281-284	10.4065/84.3.281	Pathogenesis	English	primary peer-reviewed					B. microti
8906	Skotarczak, B.,Adamska, M.,Sawczuk, M.,Maciejewska, A.,Wodecka, B.,Rymaszewska, A.	Coexistence of tick-borne pathogens in game animals and ticks in western Poland	2008	Veterinarni Medicina	53	668-675		Epidemiology	English	primary peer-reviewed						B. divergens																														B. capreoli
8929	Gounot, G.	Blood profile of a dairy herd with exceptionally high mortality	2008	Point Veterinaire	39	75-82		Epidemiology	French	primary peer-reviewed						B. divergens
8967	Radzijevskaja, J.,Paulauskas, A.,Rosef, O.	Prevalence of Anaplasma phagocytophilum and Babesia divergens in Ixodes ricinus ticks from Lithuania and Norway	2008	International Journal of Medical Microbiology	298	218-221	10.1016/j.ijmm.2008.01.008	Epidemiology	English	primary peer-reviewed						B. divergens
9027	Cirino, C. M.,Fitzhugh, C.,Tisdale, J. F.,Hsieh, M. M.,Leitman, S. F.,Williams, E.,Fedorko, D.,Palmore, T. N.,Klion, A.,Ockenhouse, C.	Transfusion-associated babesiosis with an atypical time course after nonmyeloablative transplantation for sickle cell disease	2008	Annals of Internal Medicine	148	794-795		Pathogenesis	English	primary peer-reviewed					B. microti
9032	Siderits, R.,Mikhail, N.,Ricart, C.,Abello-Poblete, M. V.,Wilcox, C.,Godyn, J. J.	Babesiosis, significance of spleen function illustrated by postsplenectomy course in 3 cases	2008	Infectious Diseases in Clinical Practice	16	182-186	10.1097/IPC.0b013e31809fe523	Pathogenesis	English	primary peer-reviewed	Babesia not determined
9076	Krause, P. J.,Gewurz, B. E.,Hill, D.,Marty, F. M.,Vannier, E.,Foppa, I. M.,Furman, R. R.,Neuhaus, E.,Skowron, G.,Gupta, S.,McCalla, C.,Pesanti, E. L.,Young, M.,Heiman, D.,Hsue, G.,Gelfand, J. A.,Wormser, G. P.,Dickason, J.,Bia, F. J.,Hartman, B.,Telford Iii, S. R.,Christianson, D.,Dardick, K.,Coleman, M.,Girotto, J. E.,Spielman, A.	Persistent and relapsing babesiosis in immunocompromised patients	2008	Clinical Infectious Diseases	46	370-376	10.1086/525852	Pathogenesis-Epidemiology	English	primary peer-reviewed					B. microti
9119	Novoa-Takara, L.,Nand, R.	Chronic fever, chills, night sweats, and dark urine in a 66-year-old woman	2007	Laboratory Medicine	38	282-284	10.1309/AG38D7KP03YPUXY3	Pathogenesis	English	primary peer-reviewed					B. microti
9197	Kaiser, M.,Wittlin, S.,Nehrbass-Stuedli, A.,Dong, Y.,Wang, X.,Hemphill, A.,Matile, H.,Brun, R.,Vennerstrom, J. L.	Peroxide bond-dependent antiplasmodial specificity of artemisinin and OZ277 (RBx11160)	2007	Antimicrobial Agents and Chemotherapy	51	2991-2993	10.1128/AAC.00225-07	Treatment	English	primary peer-reviewed						B. divergens
9307	Taiwo, B.,Lee, C.,Venkat, D.,Tambar, S.,Sutton, S. H.	Can tumor necrosis factor α blockade predispose to severe babesiosis?	2007	Arthritis Care and Research	57	179-181	10.1002/art.22479	Pathogenesis	English	primary peer-reviewed					B. microti
9382	Magnarelli, L. A.,Stafford Iii, K. C.,Ijdo, J. W.,Fikrig, E.	Antibodies to whole-cell or recombinant antigens of Borrelia burgdorferi, Anaplasma phagocytophilum, and Babesia microti in white-footed mice	2006	Journal of Wildlife Diseases	42	732-738		Epidemiology	English	primary peer-reviewed					B. microti
9409	Goethert, H. K.,Cook, J. A.,Lance, E. W.,Telford Iii, S. R.	Fay and Rausch 1969 revisited: Babesia microti in Alaskan small mammals	2006	Journal of Parasitology	92	826-831	10.1645/GE-584R.1	Epidemiology-Babesia Study	English	primary peer-reviewed					B. microti
9428	Conrad, P. A.,Kjemtrup, A. M.,Carreno, R. A.,Thomford, J.,Wainwright, K.,Eberhard, M.,Quick, R.,Telford Iii, S. R.,Herwaldt, B. L.	Description of Babesia duncani n.sp. (Apicomplexa: Babesiidae) from humans and its differentiation from other piroplasms	2006	International Journal for Parasitology	36	779-789	10.1016/j.ijpara.2006.03.008	Babesia Study	English	primary peer-reviewed							B. duncani
9454	Eisdorfer, J.,Jayawardena, S.,Kothari, R.,Balakrishnan, K.	Babesiosis in urban New York: Case report and discussion of diagnostic pitfalls	2006	Case Reports and Clinical Practice Review	7	125-128		Pathogenesis	English	primary peer-reviewed					B. microti
9470	Spencer, A. M.,Goethert, H. K.,Telford Iii, S. R.,Holman, P. J.	In vitro host erythrocyte specificity and differential morphology of Babesia divergens and a zoonotic Babesia sp. from eastern cottontail rabbits (Sylvilagus floridanus)	2006	Journal of Parasitology	92	333-340		Babesia Study	English	primary peer-reviewed						B. divergens														Babesia sp not determined AND is NOT isolated from humans
9554	Narurkar, R.,Mamorska-Dyga, A.,Agarwal, A.,Nelson, J. C.,Liu, D.	Babesiosis-associated immune thrombocytopenia	2017	Stem Cell Investigation	4	1	10.21037/sci.2017.01.02	Pathogenesis	English	primary peer-reviewed					B. microti
9612	del Carmen Terrón, M.,González-Camacho, F.,González, L. M.,Luque, D.,Montero, E.	Ultrastructure of the Babesia divergens free merozoite	2016	Ticks and Tick-borne Diseases	7	1274-1279	10.1016/j.ttbdis.2016.07.001	Babesia Study	English	primary peer-reviewed						B. divergens
9687	Król, N.,Obiegala, A.,Pfeffer, M.,Lonc, E.,Kiewra, D.	Detection of selected pathogens in ticks collected from cats and dogs in the Wrocław Agglomeration, South-West Poland	2016	Parasites and Vectors	9	351	10.1186/s13071-016-1632-0	Epidemiology	English	primary peer-reviewed					B. microti			B. venatorum (includes unnamed EU 1-3)
9847	Al Soub, H.,Al Maslamani, M.,Ahmedullah, H. S.,Shawkat, A.,Ibrahim, F. A.,Kanbar, N. A.	First case of babesiosis in Qatar: Case report	2016	Jordan Medical Journal	50	161-167		Pathogenesis	English	primary peer-reviewed	Babesia not determined
9876	Korenberg, E. I.,Nefedova, V. V.,Kovalevskii, Y. V.,Sorokina, Y. V.,Gorelova, N. B.	Parasitological factors impeding transmission of the babesiosis pathogen Babesia microti from the tick Ixodes persulcatus to humans	2015	Entomological Review	95	1298-1307	10.1134/S0013873815090171	Epidemiology-Babesia Study	English	primary peer-reviewed					B. microti
10056	Terkawi, M. A.,Cao, S.,Herbas, M. S.,Nishimura, M.,Li, Y.,Adjou Moumouni, P. F.,Pyarokhil, A. H.,Kondoh, D.,Kitamura, N.,Nishikawa, Y.,Kato, K.,Yokoyama, N.,Zhou, J.,Suzuki, H.,Igarashi, I.,Xuan, X.	Macrophages are the determinant of resistance to and outcome of nonlethal Babesia microti infection in mice	2015	Infection and Immunity	83	8-16	10.1128/IAI.02128-14	Pathogenesis	English	primary peer-reviewed					B. microti
10172	Mayne, P. J.	Clinical determinants of Lyme borreliosis, babesiosis, bartonellosis, anaplasmosis, and ehrlichiosis in an Australian cohort	2015	International Journal of General Medicine	8	15-26	10.2147/IJGM.S75825	Pathogenesis	English	primary peer-reviewed					B. microti		B. duncani
10213	AbouLaila, M.,Batadoj, D.,Salama, A.,Munkhjargal, T.,Ichikawa-Seki, M.,A. Terkawi, M.,Yokoyama, N.,Igarashi, I.	Evaluation of the inhibitory effects of miltefosine on the growth of Babesia and Theileria parasites	2014	Veterinary Parasitology	204	104-110	10.1016/j.vetpar.2014.05.023	Treatment	English	primary peer-reviewed					B. microti																			B. bovis				B. caballi	B. bigemina								Theileria equi-&gt; formerly Babesia equi
10268	Fritzen, C.,Mosites, E.,Applegate, R. D.,Huang, J.,Yabsley, M. J.,Carpenter, L. R.,Dunn, J. R.,Moncayo, A. C.	Environmental investigation following the first human case of babesiosis in Tennessee	2014	Journal of Parasitology	100	106-109	10.1645/12-158.1	Epidemiology	English	primary peer-reviewed					B. microti							B. sp. MO1 (unnamed)									B. odocoilei
10302	Shahbazi, A.,Aboualsoltani, N.,Bazmani, A.,Khanmohammadi, M.,Aboualsoltani, F.,Fallah, E.	Parasitological and molecular study of Babesia microti in rodents of Sarab district (East Azerbaijan of Iran)	2014	Journal of Pure and Applied Microbiology	8	2241-2244		Epidemiology	English	primary peer-reviewed					B. microti
10327	Park, H.,Hong, S.,Lee, S. E.,Pak, Y.	Optical micro-tomographic study of Babesia microti- parasite infected red blood cells	2014	Asia Communications and Photonics Conference, ACPC 2014		paper ATh1D.4		Babesia Study	English	primary peer-reviewed					B. microti
10333	Levin, A. E.,Williamson, P. C.,Erwin, J. L.,Cyrus, S.,Bloch, E. M.,Shaz, B. H.,Kessler, D.,Telford Iii, S. R.,Krause, P. J.,Wormser, G. P.,Ni, X.,Wang, H.,Krueger, N. X.,Caglioti, S.,Busch, M. P.	Determination of Babesia microti seroprevalence in blood donor populations using an investigational enzyme immunoassay	2014	Transfusion	54	2237-2244	10.1111/trf.12763	Diagnostic Tests-Epidemiology	English	primary peer-reviewed					B. microti
10529	Simon, M. S.,Leff, J. A.,Pandya, A.,Cushing, M.,Shaz, B. H.,Calfee, D. P.,Schackman, B. R.,Mushlin, A. I.	Cost-effectiveness of blood donor screening for Babesia microti in endemic regions of the United States	2014	Transfusion	54	889-899	10.1111/trf.12492	Economic	English	primary peer-reviewed					B. microti
10571	Bloch, E. M.,Lee, T. H.,Krause, P. J.,Telford Iii, S. R.,Montalvo, L.,Chafets, D.,Usmani-Brown, S.,Lepore, T. J.,Busch, M. P.	Development of a real-time polymerase chain reaction assay for sensitive detection and quantitation of Babesia microti infection	2013	Transfusion	53	2299-2306	10.1111/trf.12098	Diagnostic Tests	English	primary peer-reviewed					B. microti
10573	Barthe, P.,Murciano, B.,Schetters, T.,Gorenflot, A.,Delbecq, S.,Roumestand, C.	1H, 15N and 13C Backbone resonance assignments of a conformational mutant of the adhesion protein Δ-Bd37 from Babesia divergens	2013	Biomolecular NMR Assignments	7	241-244	10.1007/s12104-012-9418-6	Babesia Study	English	primary peer-reviewed						B. divergens
10690	Templer, S.,Zukas, J.	A 77-year-old woman with fatigue, dark urine, and hemolytic anemia	2013	Infectious Diseases in Clinical Practice	21	128-130	10.1097/IPC.0b013e31827de034	Pathogenesis	English	primary peer-reviewed					B. microti
10732	Poisnel, E.,Ebbo, M.,Berda-Haddad, Y.,Faucher, B.,Bernit, E.,Carcy, B.,Piarroux, R.,Harlé, J. R.,Schleinitz, N.	Babesia microti: An unusual travel-related disease	2013	BMC Infectious Diseases	13	99	10.1186/1471-2334-13-99	Pathogenesis	English	primary peer-reviewed					B. microti
10740	Gomes, J.,Soares, R.,Santos, M.,Santos-Gomes, G.,Botelho, A.,Amaro, A.,Inácio, J.	Detection of Theileria and Babesia infections amongst asymptomatic cattle in Portugal	2013	Ticks and Tick-borne Diseases	4	148-151	10.1016/j.ttbdis.2012.07.002	Epidemiology	English	primary peer-reviewed						B. divergens																							B. bigemina
10811	Nefedova, V. V.,Korenberg, E. I.,Kovalevskii, Yu V.,Samokhvalov, M. V.,Gorelova, N. B.	The role of ixodes trianguliceps tick larvae in circulation of Babesia microti in the Middle Urals	2013	Zoologicheskii Zhurnal	91	1034-1042		Epidemiology	English	primary peer-reviewed					B. microti
10854	Cornett, J. K.,Malhotra, A.,Hart, D.	Vertical transmission of babesiosis from a pregnant, splenectomized mother to her neonate	2012	Infectious Diseases in Clinical Practice	20	408-410	10.1097/IPC.0b013e31825b20c1	Pathogenesis	English	primary peer-reviewed					B. microti
10932	Herwaldt, B. L.,Montgomery, S.,Woodhall, D.,Bosserman, E. A.	Babesiosis surveillance - 18 states, 2011	2012	Morbidity and Mortality Weekly Report	61	505-509		Epidemiology-Surveillance	English	primary peer-reviewed					B. microti
10976	Gelling, M.,Macdonald, D. W.,Telfer, S.,Jones, T.,Bown, K.,Birtles, R.,Mathews, F.	Parasites and pathogens in wild populations of water voles (Arvicola amphibius) in the UK	2012	European Journal of Wildlife Research	58	615-619	10.1007/s10344-011-0584-0 10. 1017-S0950268809002507; Hughes, L.A., Shopland, S., Wigley, P., Bradon, H., Leatherbarrow, A.H., Williams, N.J., Bennett, M., Chantrey, J., Characterisation of Salmonella enterica serotype Typhimurium isolates from wild birds in northern England from 2005-2006 (2009) BMC Vet Res, , doi: 10. 1186/1746-6148-4-4; Leighton, F.A., Health risk assessment of the translocati…	Epidemiology	English	primary peer-reviewed					B. microti
11018	Egyed, L.,Élo, P.,Sréter-Lancz, Z.,Széll, Z.,Balogh, Z.,Sréter, T.	Seasonal activity and tick-borne pathogen infection rates of Ixodes ricinus ticks in Hungary	2012	Ticks and Tick-borne Diseases	3	90-94	10.1016/j.ttbdis.2012.01.002	Epidemiology	English	primary peer-reviewed					B. microti	B. divergens
11058	Hynote, E. D.,Mervine, P. C.,Stricker, R. B.	Clinical evidence for rapid transmission of Lyme disease following a tickbite	2012	Diagnostic Microbiology and Infectious Disease	72	188-192	10.1016/j.diagmicrobio.2011.10.003	Pathogenesis	English	primary peer-reviewed							B. duncani
11070	Menis, M.,Anderson, S. A.,Izurieta, H. S.,Kumar, S.,Burwen, D. R.,Gibbs, J.,Kropp, G.,Erten, T.,Ma Curdy, T. E.,Worrall, C. M.,Kelman, J. A.,Walderhaug, M. O.	Babesiosis among elderly medicare beneficiaries, United States, 2006-2008	2012	Emerging Infectious Diseases	18	128-131	10.3201/eid1801.110305 10.1111/j.1537-2995.2009.02429.x; (2009) Transfusion-transmitted Babesia, , http://www.aabb.org/resources/publications/bulletins/Documents/ab09-06.pdf, AABB Association Bulletin #09-06, Aug 5, cited 2010 Aug 3; Vannier, E., Gewurz, B.E., Krause, P.J., Human babesiosis (2008) Infect Dis Clin North Am, 22, pp. 469-488. , doi:10.1016/j.idc.2008.03.010; Leiby, D.A., Babesiosis …	Epidemiology	English	primary peer-reviewed					B. microti
11314	Tobler Jr, W. D.,Cotton, D.,Lepore, T.,Agarwal, S.,Mahoney, E. J.	Case Report: Successful non-operative management of spontaneous splenic rupture in a patient with babesiosis	2011	World Journal of Emergency Surgery	6	4	10.1186/1749-7922-6-4	Pathogenesis	English	primary peer-reviewed					B. microti
11319	Movila, A.,Reye, A. L.,Dubinina, H. V.,Tolstenkov, O. O.,Toderas, I.,Hübschen, J. M.,Muller, C. P.,Alekseev, A. N.	Detection of babesia Sp. EU1 and members of spotted fever group rickettsiae in ticks collected from migratory birds at curonian spit, North-Western Russia	2011	Vector-Borne and Zoonotic Diseases	11	89-91	10.1089/vbz.2010.0043	Epidemiology	English	primary peer-reviewed								B. venatorum (includes unnamed EU 1-3)
11529	Anderson, J. F.,Johnson, R. C.,Magnarelli, L. A.	Prevalence of Borrelia burgdorferi and Babesia microti in mice on islands inhabited by white-tailed deer	1987	Applied and Environmental Microbiology	53	892-894		Epidemiology	English	primary peer-reviewed					B. microti
11533	Piesman, J.,Mather, T. N.,Dammin, G. J.,Telford, Iii S. R.,Lastavica, C. C.,Spielman, A.	Seasonal variation of transmission risk of Lyme disease and human babesiosis	1987	American Journal of Epidemiology	126	1187-1189		Epidemiology	English	primary peer-reviewed					B. microti
11572	Anderson, J. F.,Johnson, R. C.,Magnarelli, L. A.	Peromyscus leucopus and Microtus pennsylvanicus simultaneously infected with Borrelia burgdorferi and Babesia microti	1986	Journal of Clinical Microbiology	23	135-137		Epidemiology	English	primary peer-reviewed					B. microti
11601	Piesman, J.,Karakashian, S. J.,Lewengrub, S.	Development of Babesia microti sporozoites in adult Ixodes dammini	1986	International Journal for Parasitology	16	381-385	http://dx.doi.org/10.1016/0020-7519%2886%2990118-9	Transmission	English	primary peer-reviewed					B. microti
11605	Bruckner, D. A.,Garcia, L. S.,Shimizu, R. Y.	Babesiosis: Problems in diagnosis using autoanalyzers	1985	American Journal of Clinical Pathology	83	520-521		Pathogenesis	English	primary peer-reviewed	Babesia not determined
11620	Benach, J. L.,Coleman, J. L.,Habicht, G. S.	Serological evidence for simultaneous occurrences of Lyme disease and babesiosis	1985	Journal of Infectious Diseases	152	473-477		Epidemiology	English	primary peer-reviewed					B. microti
11627	Marcus, L. C.,Steere, A. C.,Duray, P. H.	Fatal pancarditis in a patient with coexistent Lyme disease and babesiosis. Demonstration of spirochetes in the myocardium	1985	Annals of Internal Medicine	103	374-376		Pathogenesis	English	primary peer-reviewed					B. microti
11642	Steketee, R. W.,Eckman, M. R.,Burgess, E. C.	Babesiosis in Wisconsin. A new focus of disease transmission	1985	Journal of the American Medical Association	253	2675-2678	http://dx.doi.org/10.1001/jama.253.18.2675	Pathogenesis-Epidemiology	English	primary peer-reviewed					B. microti
11728	Centers for Disease Control (CDC)	Clindamycin and quinine treatment for Babesia microti infections	1983	MMWR Morb Mortal Wkly Rep	32	65-66, 72		Pathogenesis	English	primary peer-reviewed					B. microti
11764	Wittner, M.,Rowin, K. S.,Tanowitz, H. B.	Successful chemotherapy of transfusion babesiosis	1982	Annals of Internal Medicine	96	601-604		Pathogenesis	English	primary peer-reviewed					B. microti
11832	Rudzinska, M. A.,Spielman, A.,Lewengrub, S.	Penetration of the peritrophic membrane of the tick by Babesia microti	1982	Cell and Tissue Research	221	471-481		Transmission	English	primary peer-reviewed					B. microti
11855	Ruebush, Ii T. K.,Juranek, D. D.,Spielman, A.	Epidemiology of human babesiosis on Nantucket Island	1981	American Journal of Tropical Medicine and Hygiene	30	937-941		Epidemiology	English	primary peer-reviewed					B. microti
12068	Papy, J. J.,Philip, F.	EEG recordings during the course of a rare disease: Piroplasmosis. [French]	1978	Rev Electroencephalogr Neurophysiol Clin	8	315-320	http://dx.doi.org/10.1016/S0370-4475%2878%2980006-9	Pathogenesis	French	primary peer-reviewed	Babesia not determined
12357	Giroud, P.,Fiocre, J. B.,Capponi, M.,Dumas, N.,Ryter, A.,Jadin, J.	Positive sero-reactions with the neorickettsial group (Bedsonia, Cytoecetes phagocytaphilia) observed in animals parasitized with Anaplasma, Babesia, Theileria, in different countries: Oriental and Central Africa, Madagascar, Iran, Sardinia, France. [French]	1970	Bulletin de la Societe de pathologie exotique et de ses filiales	63	630-635		Pathogenesis	French	primary peer-reviewed						B. divergens																		B. bovis
12476	Entrican, J. H.,Williams, H.,Cook, I. A.	Babesiosis in man: Report of a case from Scotland with observations on the infecting strain	1979	Journal of Infection	1	227-234	http://dx.doi.org/10.1016/S0163-4453%2879%2991219-2	Pathogenesis	English	primary peer-reviewed						B. divergens
13204	Shoemaker, R. C.,Hudnell, H. K.,House, D. E.,Kempen, A.,Pakes, G. E.	Atovaquone plus cholestyramine in patients coinfected with Babesia microti and Borrelia burgdorferi refractory to other treatment	2006	Advances in therapy	23	1-11		Treatment	English	primary peer-reviewed					B. microti
13274	Hanron, A. E.,Billman, Z. P.,Seilie, A. M.,Chang, M.,Murphy, S. C.	Detection of Babesia microti parasites by highly sensitive 18S rRNA reverse transcription PCR	2017	Diagn Microbiol Infect Dis	87	226-228	http://dx.doi.org/10.1016/j.diagmicrobio.2016.11.021	Diagnostic Tests	English	primary peer-reviewed					B. microti
13349	Mehta, A.,Cruz, N.,Gupta, R.	A case of severe babesiosis in a patient with Crohn's colitis on adalimumab	2016	American Journal of Gastroenterology	111	S822-S823	http://dx.doi.org/10.1038/ajg.2016.370	Pathogenesis	English	ConfPro-w/detail					B. microti
13350	Shah, P.,Panwala, A.,Chauhan, A.	Severe babesiosis causing fulminant liver failure in an immunocompetent adult	2016	American Journal of Gastroenterology	111	S875	http://dx.doi.org/10.1038/ajg.2016.371	Pathogenesis	English	ConfPro-w/detail	Babesia not determined
13418	Merino, A.,Puigvi, L.,Rayo, P.	Contribution of the peripheral blood cell images obtained in the cellavision DM96 to the detection of serious infections	2016	International Journal of Laboratory Hematology	38	70		Diagnostic Tests	English	ConfPro-w/detail					B. microti
13518	Aydin, M. F.,Aktas, M.,Dumanli, N.	Molecular identification of Theileria and Babesia in ticks collected from sheep and goats in the Black Sea region of Turkey	2015	Parasitology Research.	114	65-9	http://dx.doi.org/10.1007/s00436-014-4160-x	Epidemiology	English	primary peer-reviewed					B. microti																								B. bigemina
13536	Cassini, R.,Marcer, F.,di Regalbono, A. F.,Cancrini, G.,Gabrielli, S.,Moretti, A.,Galuppi, R.,Tampieri, M. P.,Pietrobelli, M.	New insights into the epidemiology of bovine piroplasmoses in Italy	2012	Veterinary Parasitology.	184	77-82	http://dx.doi.org/10.1016/j.vetpar.2011.08.004	Epidemiology	English	primary peer-reviewed						B. divergens																		B. bovis					B. bigemina
13541	Ros-Garcia, A.,Juste, R. A.,Hurtado, A.	A highly sensitive DNA bead-based suspension array for the detection and species identification of bovine piroplasms	2012	International Journal for Parasitology.	42	207-14	http://dx.doi.org/10.1016/j.ijpara.2011.12.001	Diagnostic Tests-Epidemiology	English	primary peer-reviewed						B. divergens																		B. bovis					B. bigemina
13545	Bransfield, R. C.	Intrusive symptoms and infectious encephalopathies	2016	Neurology Psychiatry and Brain Research	22	1-26	http://dx.doi.org/10.1016/j.npbr.2015.12.009	Pathogenesis	English	ConfPro-w/detail	Babesia not determined
13548	Mesiha, N.,Ablayev, A.,Vypritskaya, E.,Whitman, M.,Hasan, S. A.	False positive HIV resultand low CD4 in babesiosis	2016	Journal of General Internal Medicine	31 (Suppl 2)	S622-S623		Pathogenesis	English	Grey Lit - Primary Data	Babesia not determined
13549	Shrensel, J. A.,Etra, A. M.,Gill, V.	An unusual case of severe, coombs negative hemolytic anemia	2016	Journal of General Internal Medicine	31 (Suppl 2)	S555		Pathogenesis	English	ConfPro-w/detail					B. microti
13550	Griffiths, M.,Feder, H.	Heart failure due to transfusion associated babesiosis in an infant after stage I palliation	2016	Journal of the American College of Cardiology	67	1100		Pathogenesis	English	ConfPro-w/detail	Babesia not determined
13911	Greenberg, R.	Tick-borne infections and pediatric bipolar disorder	2015	Bipolar Disorders	17	62-63	http://dx.doi.org/10.1111/bdi.12309	Epidemiology	English	ConfPro-w/detail	Babesia not determined
13920	Moritz, E.,Stramer, S.	Antibody and DNA duration in asymptomatic blood donors who screen positive in investigational testing for babesia microti	2015	Transfusion	55 (Suppl 3)	192A		Pathogenesis	English	ConfPro-w/detail					B. microti
14161	Stromdahl, E. Y.,Feldman, K.,Wee, S. B.,Xayavong, M.,Dasilva, A.	Detection of anaplasma phagocytophilum, babesia microti and borrelia burgdorferi in ixodes scapularis collected from locations surrounding the residence of a locally-acquired case of human babesiosis in Maryland, USA	2014	American Journal of Tropical Medicine and Hygiene	91 (Suppl 1)	30		Epidemiology	English	ConfPro-w/detail					B. microti
14162	Lutz, J. E.,DeBess, E. E.,Bryan, B. B.,Rose, B.,Xayavong, M. V.,Henderson, L. L.,Herwaldt, B. L.	The first reported case of babesiosis in a resident of oregon	2014	American Journal of Tropical Medicine and Hygiene	91 (Suppl 1)	30		Pathogenesis	English	ConfPro-w/detail							B. duncani
14165	Moritz, E.,Stramer, S. L.	Risk factors identified in blood donors screening positive or inconclusive for babesia microti	2014 (Conference Proceedings)	Transfusion	54	207A-208A	http://dx.doi.org/10.1111/trf.12845	Pathogenesis-Epidemiology	English	ConfPro-w/detail					B. microti
14168	Moritz, E.,Winton, C.,Townsend, R. L.,Tonnetti, L.,Berardi, V. P.,Stramer, S. L.	Extended babesia microti investigational screening studies: Implications for transfusion-transmitted babesiosis (TTB)	Conference Proceedings from 2014	Transfusion	54	26A-27A	http://dx.doi.org/10.1111/trf.12845	Mitigation	English	ConfPro-w/detail					B. microti
14170	Chu, J. S.,Shoval, H. A.,Cormier, D. J.,Padro-Guzman, J.	Acute worsening of parkinson's disease symptoms following infection with tick-borne illness: A case report	2014 - Conference Proceedings	PM and R	6	S319-S320		Pathogenesis	English	ConfPro-w/detail	Babesia not determined
14174	Moritz, E. D.,Johnson, S. T.,Winton, C. S.,Tonnetti, L.,Townsend, R. L.,Foster, G. A.,Krysztof, D. E.,Devine, P.,Molloy, P. J.,Brissette, E. M.,Berardi, V. P.,Stramer, S. L.	Feasibility and results from blood donor screening for babesia microti	2014	Vox Sanguinis	107	19	http://dx.doi.org/10.1111/vox.12153	Diagnostic Tests-Epidemiology	English	ConfPro-w/detail					B. microti
14176	Manohar, A.,Yankovich, A.,Gerasim, S.,Goldsmith, D.	Tick-talk, tick-talk: When a fever, headache and stiff neck isn't meningitis	2014	Journal of General Internal Medicine	29	S455		Pathogenesis	English	ConfPro-w/detail	Babesia not determined
14178	Mihailescu, P.,Predeteanu, D.,Craciunoiu, A.,Ceaus, G.,Istrate, C.,Cretu, C. M.	Diagnosis and management of human borreliosis in Romania	2014	Parasites and Vectors. Conference: 1st Conference on Neglected Vectors and Vector Borne Diseases, EurNegVec: With Management Committee and Working Group Meetings of the Cost Action TD1303. Cluj Napoca Romania. Conference Start	7 (Suppl 1)	P17		Epidemiology	English	primary peer-reviewed	Babesia not determined
14179	Morozov, A. C.,Tischenkov, A. A.,Proka, A. A.,Silaghi, C.,Toderas, I. K.,Movila, A. A.,Poppert, S.	Prevalence of tick-borne pathogens in ticks from migratory birds in republic of Moldova	2014	Parasites and Vectors. Conference: 1st Conference on Neglected Vectors and Vector Borne Diseases, EurNegVec: With Management Committee and Working Group Meetings of the Cost Action TD1303. Cluj Napoca Romania. Conference Start	7 (Suppl 1)	P4		Epidemiology	English	ConfPro-w/detail					B. microti
14186	Hildebrand, J.,Bunkowska-Gawlik, K.,Perec-Matysiak, A.	Co-occurrence of Babesia microti, Bartonella spp., Borrelia burgdorferi s.l. and Anaplasma phagocytophilum in rodents from Lower Silesia, Poland	2014	Parasites and Vectors. Conference: 1st Conference on Neglected Vectors and Vector Borne Diseases, EurNegVec: With Management Committee and Working Group Meetings of the Cost Action TD1303. Cluj Napoca Romania. Conference Start	7 (Suppl 1)	O4		Epidemiology	English	ConfPro-w/detail					B. microti
14190	Rassbach, W. M.,Cunningham- Rundles, C.	Three cases of good's syndrome	2014	Journal of Allergy and Clinical Immunology	133	AB12	http://dx.doi.org/10.1016/j.jaci.2013.12.067	Pathogenesis	English	ConfPro-w/detail	Babesia not determined
14339	Acosta, M. E. P.,Ender, P. T.,Smith, E. M.,Jahre, J. A.	Babesia microti infection, eastern Pennsylvania, USA	2013	Emerging Infectious Diseases	19	1105-1107	http://dx.doi.org/10.3201/eid1907.121593	Pathogenesis	English	primary peer-reviewed					B. microti
14401	Gajda, E.,Hildebrand, J.,Bunkowska-Gawlik, K.,Perec-Matysiak, A.	Molecular diagnosis of babesia microti and bartonella spp. Infections in wild rodents from areas of lower Silesia, Poland	2013	Postepy Mikrobiologii	52	104		Epidemiology	English	ConfPro-w/detail					B. microti
14403	Nielsen, H. V.,Larsen, K. S.,Marai, D. A.,Andersen, L. O.	Identification of novel humane pathogens in Danish ticks	2013	Tropical Medicine and International Health	18	223	http://dx.doi.org/10.1111/tmi.12163	Epidemiology	English	ConfPro-w/detail								B. venatorum (includes unnamed EU 1-3)																	B. canis
14407	Brunker, P. A.,Thorp, A. M.,Tonnetti, L.,Nelson, K.,Leiby, D. A.,Ness, P. M.	Serologic evidence of possible transfusion-transmission of babesia microti in Maryland in 1987	2013	Transfusion	53	205A	http://dx.doi.org/10.1111/trf.12401	Epidemiology	English	ConfPro-w/detail					B. microti
14410	Tonnetti, L.,Johnson, S. T.,Thorp, A. M.,Van Tassell, E.,Leiby, D. A.	Long-term natural history study of babesia microti (BM) in connecticut (CT): Considerations for blood donor re-entry algorithms	2013	Transfusion	53	41A-42A	http://dx.doi.org/10.1111/trf.12401	Epidemiology	English	ConfPro-w/detail					B. microti
14419	Kathman, D.,Nesanelis, D.,Fitzgibbons, C.	A rare cause of posttransfusion hemolytic anemia	2013	Chest. Conference: CHEST	144	197A	http://dx.doi.org/10.1378/chest.1700928	Pathogenesis	English	ConfPro-w/detail	Babesia not determined
14421	Ling, C.,Chen, Z.,Sun, Q.,Meng, Q.,Fan, J. F.,Liu, X. R.,Shen, Y.,Li, S. G.	Rhabdomyolysis, anemia and ARF-babesia infection	2013	Pediatric Nephrology	28	1414-1415	http://dx.doi.org/10.1007/s00467-013-2518-4	Pathogenesis	English	ConfPro-w/detail	Babesia not determined
14426	Milner, C. P.,Elkins, S.	It's all about the bite: A case of babesiosis presenting as hemolysis	2013	Journal of Investigative Medicine	61	406	http://dx.doi.org/10.231/JIM.0b013e3182820c55	Pathogenesis	English	ConfPro-w/detail					B. microti
14537	Chmielewska-Badora, J.,Moniuszk, A.,Zukiewicz-Sobczak, W.,Zwolinski, J.,Piatek, J.,Pancewicz, S.	Serological survey in persons occupationally exposed to tick-borne pathogens in cases of co-infections with Borrelia burgdorferi, Anaplasma phagocytophilum, Bartonella spp. and Babesia microti	2012	Annals of Agricultural and Environmental Medicine	19	271-274		Epidemiology	English	primary peer-reviewed					B. microti
14605	Singh, P. P.,Das, S.,Cherian, S. V.,Singh, P.,Lenox, R.	Adult respiratory distress syndrome secondary to babesiosis	2012	American Journal of Respiratory and Critical Care Medicine. Conference: American Thoracic Society International Conference, ATS	185	5957A		Pathogenesis	English	ConfPro-w/detail	Babesia not determined
14607	Wilson, C.,Su, J. S.,Silver, Z.,Laurie, S.,Telford, S.,Krause, P. J.,Wortis, H. H.,Vannier, E.	IL-21, B cells and CD4-CD8-T cells are key for resistance to Babesia microti infection in immunosuppressed hosts	2012	Cytokine	59	521	http://dx.doi.org/10.1016/j.cyto.2012.06.090	Pathogenesis	English	ConfPro-w/detail					B. microti
14609	Parikh, C.,Phillips, E.	Transfusion-transmitted babesia	2012	Journal of General Internal Medicine	27	S494		Pathogenesis	English	ConfPro-w/detail					B. microti
14611	Oxner, A. Z.,William, J.	Babesiosis in a new Englander-from primary care to intensive care	2012	Journal of General Internal Medicine	27	S404		Pathogenesis	English	ConfPro-w/detail	Babesia not determined
14631	Kessler, D. A.,Erwin, J. L.,Busch, M. P.,Levin, A. E.,Shaz, B. H.	Serological findings in donors who are deferred for a history of babesiosis	2012	Transfusion	52	211A	http://dx.doi.org/10.1111/j.1537-2995.2012.03833-1.x	Epidemiology-Mitigation	English	ConfPro-w/detail					B. microti
14632	Tonnetti, L.,Thorp, A. M.,Deisting, B.,Johnson, S. T.,Bachowski, G.,Mair, D. C.	Natural history study of Babesia microti antibody positive blood donors in Minnesota	2012	Transfusion	52	211A	http://dx.doi.org/10.1111/j.1537-2995.2012.03833-1.x	Epidemiology	English	ConfPro-w/detail					B. microti
14634	Lobo, C.,Dupuis, K.,Santos, J. R.,Alhassan, A.,Hanson, D.,Sawyer, L.	Feasibility of Babesia sp. Inactivation in all blood components	2012	Transfusion	52	210A	http://dx.doi.org/10.1111/j.1537-2995.2012.03833-1.x	Mitigation	English	ConfPro-w/detail					B. microti	B. divergens
14635	Papari, M.,Phillips, M.,Lynn, C.,Soyemi, K.,Hoferka Jensen, S.,Chugh, R.,Bosserman, E.,Henderson, L.,Xayavong, M.,Herwaldt, B. L.	Investigation of a case of babesia microti infection in 2011 in a multiply transfused patient in Illinois	2012	Transfusion	52	210A	http://dx.doi.org/10.1111/j.1537-2995.2012.03833-1.x	Pathogenesis-Epidemiology	English	ConfPro-w/detail					B. microti
14636	Erwin, J. L.,Ni, X.,Wang, H.,Krueger, N. X.,Telford, S. R.,Krause, P. J.,Busch, M. P.,Levin, A. E.	Sensitive and specific peptide based ELISA for detection of antibodies to babesia microti	2012	Transfusion	52	209A	http://dx.doi.org/10.1111/j.1537-2995.2012.03833-1.x	Diagnostic Tests	English	ConfPro-w/detail					B. microti
14637	Goss, C.,Giardina, P.,Simon, M. S.,Kessler, D. A.,Shaz, B. H.,Cushing.M	Increasing rate of babesiosis in transfused patients at a new york city hospital	2012	Transfusion	52	38A	http://dx.doi.org/10.1111/j.1537-2995.2012.03833-1.x	Pathogenesis	English	ConfPro-w/detail					B. microti
14638	Gorlin, J. B.,Devine, P.,Berardi, V.,Doeden, K.,Janzen, M. A.,Brissette, E.,Molloy, P.,Weeks, K. E.,Moritz, E.,Stramer, S. L.	Investigational babesia microti blood donation screening in a united states endemic region	2012	Transfusion	52	37A	http://dx.doi.org/10.1111/j.1537-2995.2012.03833-1.x	Epidemiology	English	ConfPro-w/detail					B. microti
14639	Moritz, E.,Winton, C.,Johnson, S. T.,Townsend, R. L.,Foster, G. A.,Devine, P.,Molloy, P.,Brissette, E.,Berardi, V.,Stramer, S. L.	Specificity of antibody and nucleic acid tests for detecting babesia microti in a repository of samples collected from assumed non-endemic us areas	2012	Transfusion	52	36A	http://dx.doi.org/10.1111/j.1537-2995.2012.03833-1.x	Diagnostic Tests-Epidemiology	English	ConfPro-w/detail					B. microti
14643	Jaber, R.,Brennan, M.	Getting the patient out of the woods - Near death from babesiosis in an elder	2012	Journal of the American Geriatrics Society	60	S77	http://dx.doi.org/10.1111/j.1532-5415.2012.04000.x	Pathogenesis	English	ConfPro-w/detail	Babesia not determined
14644	Dhadwal, N.,Chaubal, V.,Ahluwalia-Singh, B.	"Doctor, why are you turning purple?" a case report of neurologic dysfunction associated with acute systemic babesiosis infection	2012	Neurology. Conference: 64th American Academy of Neurology Annual Meeting. New Orleans, LA United States. Conference Start	78 (Suppl 1)	05.219	http://dx.doi.org/10.1212/WNL.78.1	Pathogenesis	English	ConfPro-w/detail					B. microti
14805	Keil, S. D.,Rentas, F.,Reddy, H. L.,Doane, S.,Marschner, S.,Goodrich, R. P.	Photochemical inactivation of select parasites using the mirasol prt system for plasma and platelets	2011	Vox Sanguinis	101	79	http://dx.doi.org/10.1111/j.1423-0410.2011.01546.x	Mitigation	English	ConfPro-w/detail					B. microti
14812	Cable, R. G.,Wu, Y.,Dorsey, K.,Johnson, S. T.,Tonnetti, L.,Zou, S.,Leiby, D. A.	The measured risk of transfusion-transmitted babesia due to babesia microti in Connecticut	2011	Transfusion	51	195A-196A	http://dx.doi.org/10.1111/j.1537-2995.2011.03301_1.x	Epidemiology	English	ConfPro-w/detail					B. microti
14813	Johnson, S. T.,Van Tassell, E.,Cable, R. G.,Tonnetti, L.,Rios, J.,Spencer, B.,Leiby, D. A.	Babesia microti seropositive blood donors in the northeast US; expansion of the geographic range and observations on peridomestic exposure	2011	Transfusion	51	195A	http://dx.doi.org/10.1111/j.1537-2995.2011.03301_1.x	Epidemiology	English	ConfPro-w/detail					B. microti
14821	Zhu, V.,Shammash, J.	Coinfection with babesiosis and lyme disease in a 61-year-old woman	2011	Journal of Hospital Medicine	6 (Suppl 2)	S278-S279	http://dx.doi.org/10.1002/jhm.920	Pathogenesis	English	ConfPro-w/detail	Babesia not determined
14823	Fichtel, K.,Esquivel, E.	Tick-ed off by a pint: Hemolysis in a cirrhotic patient	2011	Journal of Hospital Medicine	6 (Suppl 2)	S178-S179	http://dx.doi.org/10.1002/jhm.920	Pathogenesis	English	ConfPro-w/detail					B. microti
15042	Husseinzadeh, H.,Mehta, P.,Suri, S.	A case of chronic fevers in a peripatetic patient	2010	Journal of Hospital Medicine	5	146	http://dx.doi.org/10.1002/jhm.709	Pathogenesis	English	ConfPro-w/detail	Babesia not determined
15043	McNamara, R.,Van Der Velde, J.,Meeke, R.	Babesiosis-an unusual cause of acute confusion in an elderly man	2010	European Geriatric Medicine	1	S158	http://dx.doi.org/10.1016/j.eurger.2010.07.009	Pathogenesis	English	ConfPro-w/detail	Babesia not determined
15054	Hapip, C. A.,Tang, Y.,Liu, B.,Xu, D.,Leiby, D. A.	Expression of babesia microti-specific recombinant proteins and development of an enzyme-linked immunosorbent assay	2010	Transfusion	50	40A-41A	http://dx.doi.org/10.1111/j.1537-2995.2010.02833-1.x	Diagnostic Tests	English	ConfPro-w/detail					B. microti
15056	Linden, J. V.,Olkowska, D.,Grima, K. M.,Manning, M. L.	A series of 23 transfusion-associated babesiosis cases	2010	Transfusion	50	40A	http://dx.doi.org/10.1111/j.1537-2995.2010.02833-1.x	Pathogenesis	English	ConfPro-w/detail					B. microti
15163	Abunasser, J. J.,Prashant, G.	A novel approach to severe hemolytic anemia	2009	Chest. Conference: American College of Chest Physicians Annual Meeting, CHEST	136	46S		Pathogenesis	English	ConfPro-w/detail					B. microti
15164	Giovanniello, D. S.,Walsh, R. P.,Lopez, G.,McCauley, K.,Matthews, K.,Chiusano, J.,Chiofolo, J. T.	A case of collision hemolysis: A delayed hemolytic reaction and babesiosis in a sickle cell patient	2009	Transfusion	49	233A		Pathogenesis	English	ConfPro-w/detail	Babesia not determined
15171	Bachowski, G.,Kemperman, M. M.,Skeate, R. C.,Mair, D. C.	Transfusion-related babesia: Outbreak and investigations in the St. Paul, Minnesota red cross region in 2008	2009	Transfusion	49	35A		Pathogenesis	English	ConfPro-w/detail	Babesia not determined
15187	Rojko, T.,Duh, D.,Avsic-Zupanc, T.,Strle, F.,Lotric-Furlan, S.	Seroprevalence of Babesia divergens infection among forestry workers in Slovenia	2008	International Journal of Medical Microbiology	298	347-350	http://dx.doi.org/10.1016/j.ijmm.2008.03.001	Epidemiology	English	primary peer-reviewed						B. divergens
15188	Welc-Faleciak, R.,Bajer, A.,Behnke, J. M.,Sinski, E.	Effects of host diversity and the community composition of hard ticks (Ixodidae) on Babesia microti infection	2008	International Journal of Medical Microbiology	298	235-242	http://dx.doi.org/10.1016/j.ijmm.2007.12.002	Epidemiology-Babesia Study	English	primary peer-reviewed					B. microti
15309	Bouree, P.,Resende, P.,Gagnepain-Lacheteau, A.,Marsaudon, E.	An underestimated protozoiasis: Babesiosis. [French]	2008	Antibiotiques	10	61-68	http://dx.doi.org/10.1016/j.antib.2008.02.004	Pathogenesis	French	primary peer-reviewed						B. divergens																			B. canis
16316	Magnarelli, L. A.,Anderson, J. F.,Stafford 3rd, K. C.,Dumler, J. S.	Antibodies to multiple tick-borne pathogens of babesiosis, ehrlichiosis, and Lyme borreliosis in white-footed mice	1997	Journal of wildlife diseases	33	466-473		Epidemiology	English	primary peer-reviewed					B. microti
16636	Randolph, S. E.	Quantifying parameters in the transmission of Babesia microti by the tick Ixodes trianguliceps amongst voles (Clethrianomys glareolus)	1995	Parasitology	110	287-295		Transmission	English	primary peer-reviewed					B. microti
16653	Gupta, P.,Hurley, R. W.,Helseth, P. H.,Goodman, J. L.,Hammerschmidt, D. E.	Pancytopenia due to hemophagocytic syndrome as the presenting maanifestation of babesiosis	1995	American Journal of Hematology	50	60-62	http://dx.doi.org/10.1002/ajh.2830500113	Pathogenesis	English	primary peer-reviewed					B. microti
16677	Thomford, J. W.,Conrad, P. A.,Telford, Iii S. R.,Mathiesen, D.,Bowman, B. H.,Spielman, A.,Eberhard, M. L.,Herwaldt, B. L.,Quick, R. E.,Persing, D. H.	Cultivation and phylogenetic characterization of a newly recognized human pathogenic protozoan	1994	Journal of Infectious Diseases	169	1050-1056		Babesia Study	English	primary peer-reviewed													B. sp. WA1 (unnamed)
18235	Tuvshintulga, B.,Battsetseg, B.,Battur, B.,Myagmarsuren, P.,Narantsatsral, S.,Sivakumar, T.,Takemae, H.,Igarashi, I.,Inoue, N.,Yokoyama, N.	First detection of Babesia venatorum (EU1) in Ixodes persulcatus ticks in Mongolia	2015	Journal of Protozoology Research	25	29-37		Epidemiology-Babesia Study	English	primary peer-reviewed								B. venatorum (includes unnamed EU 1-3)
18236	Tuvshintulga, B.,Sivakumar, T.,Salama, A. A.,Yokoyama, N.,Igarashi, I.	Evaluation of inhibitory effect of methylene blue against Babesia and Theileria parasites	2015	Journal of Protozoology Research	25	18-28		Treatment	English	primary peer-reviewed					B. microti																			B. bovis				B. caballi	B. bigemina								Theileria equi-&gt; formerly Babesia equi
18237	Kusakisako, K.,Maeda, H.,Galay, R. L.,Matsuo, T.,Tsujio, M.,Umemiya-Shirafuji, R.,Mochizuki, M.,Fujisaki, K.,Tanaka, T.	The vector potential of Haemaphysalis longicornis ticks for Babesia microti parasites under experimental condition	2015	Journal of Protozoology Research	25	8-17		Transmission	English	primary peer-reviewed					B. microti
18249	Giudice, E.,Pietro, S. di,Blanda, V.,Bosco, V. R. F.,Lelli, R.,Torina, A.	Serological and molecular investigations of Babesia microti in dogs from Southern Italy	2015	Journal of Veterinary Science and Technology	6	261		Pathogenesis-Epidemiology	English	primary peer-reviewed					B. microti
18256	O'Brien, S. F.,Delage, G.,Scalia, V.,Lindsay, R.,Bernier, F.,Dubuc, S.,Germain, M.,Pilot, G.,Yi, QiLong,Fearon, M. A.	Seroprevalence of Babesia microti infection in Canadian blood donors	2016	Transfusion	56	237-243	http://dx.doi.org/10.1111/trf.13339	Epidemiology-Surveillance	English	primary peer-reviewed					B. microti
18285	Tuvshintulga, B.,Sivakumar, T.,Battsetseg, B.,Narantsatsaral, S.,Enkhtaivan, B.,Battur, B.,Hayashida, K.,Okubo, K.,Ishizaki, T.,Inoue, N.,Igarashi, I.,Yokoyama, N.	The PCR detection and phylogenetic characterization of Babesia microti in questing ticks in Mongolia	2015	Parasitology International	64	527-532		Epidemiology-Babesia Study	English	primary peer-reviewed					B. microti
18327	Feldman, K. A.,Connally, N. P.,Hojgaard, A.,Jones, E. H.,White, J. L.,Hinckley, A. F.	Abundance and infection rates of Ixodes scapularis nymphs collected from residential properties in Lyme disease-endemic areas of Connecticut, Maryland, and New York	2015	Journal of Vector Ecology	40	198-201	http://dx.doi.org/10.1111/jvec.12153	Epidemiology	English	primary peer-reviewed					B. microti
18336	Wang, G. Q.,Villafuerte, P.,Zhuge, J.,Visintainer, P.,Wormser, G. P.	Comparison of a quantitative PCR assay with peripheral blood smear examination for detection and quantitation of Babesia microti infection in humans	2015	Diagnostic Microbiology and Infectious Disease	82	109-113	http://dx.doi.org/10.1016/j.diagmicrobio.2015.03.010	Diagnostic Tests	English	primary peer-reviewed					B. microti
18376	Jiang, JiaFu,Zheng, YuanChun,Jiang, RuiRuo,Li, Hao,Huo, QiuBo,Jiang, BaoGui,Sun, Yi,Jia, Na,Wang, YaWei,Ma, Lan,Liu, HongBo,Chu, YanLi,Ni, XueBing,Liu, Kun,Song, YuDong,Yao, NanNan,Wang, Hong,Sun, Tie,Cao, WuChun	Epidemiological, clinical, and laboratory characteristics of 48 cases of "Babesia venatorum" infection in China: a descriptive study	2015	Lancet Infectious Diseases	15	196-203	http://dx.doi.org/10.1016/S1473-3099(14)71046-1	Pathogenesis-Epidemiology-Babesia Study	English	primary peer-reviewed								B. venatorum (includes unnamed EU 1-3)
18406	Hong, SungHee,Lee, SangEun,Jeong, YoungIl,Kim, H. C.,Chong, S. T.,Klein, T. A.,Song, JinWon,Gu, SeHun,Cho, ShinHyeong,Lee, WonJa	Prevalence and molecular characterizations of Toxoplasma gondii and Babesia microti from small mammals captured in Gyeonggi and Gangwon Provinces, Republic of Korea	2014	Veterinary Parasitology	205	512-517		Epidemiology-Babesia Study	English	primary peer-reviewed					B. microti
18425	Hong, SungHee,Anu, D.,Jeong, YoungIl,Abmed, D.,Cho, ShinHyeong,Lee, WonJa,Lee, SangEun	Molecular detection and seroprevalence of Babesia microti among stock farmers in Khutul City, Selenge Province, Mongolia	2014	Korean Journal of Parasitology	52	443-447	http://dx.doi.org/10.3347/kjp.2014.52.4.443	Epidemiology	English	primary peer-reviewed					B. microti
18454	Jackson, A. P.,Otto, T. D.,Darby, A.,Abhinay, Ramaprasad,Xia, Dong,Echaide, I. E.,Farber, M.,Gahlot, S.,Gamble, J.,Dinesh, Gupta,Yask, Gupta,Jackson, L.,Malandrin, L.,Malas, T. B.,Ehab, Moussa,Mridul, Nair,Reid, A. J.,Sanders, M.,Jyotsna, Sharma,Tracey, A.,Quail, M. A.,Weir, W.,Wastling, J. M.,Hall, N.,Willadsen, P.,Lingelbach, K.	The evolutionary dynamics of variant antigen genes in Babesia reveal a history of genomic innovation underlying host-parasite interaction	2014	Nucleic Acids Research	42	7113-7131		Babesia Study	English	primary peer-reviewed						B. divergens																		B. bovis					B. bigemina
18464	Kim, EunJu,Bauer, C.,Grevelding, C. G.,Quack, T.	Improved PCR/nested PCR approaches with increased sensitivity and specificity for the detection of pathogens in hard ticks	2013	Ticks and Tick borne Diseases	4	409-416		Diagnostic Tests	English	primary peer-reviewed					B. microti			B. venatorum (includes unnamed EU 1-3)												Babesia sp not determined AND is NOT isolated from humans
18490	Chen, Zhuo,Liu, Qin,Liu, JiQi,Xu, BianLi,Lv, Shan,Xia, Shang,Zhou, XiaoNong	Tick-borne pathogens and associated co-infections in ticks collected from domestic animals in central China	2014	Parasites and Vectors	7	237		Epidemiology	English	primary peer-reviewed					B. microti																										B. vogeli		B. gibsoni
18507	Sun, Yi,Li, ShaoGang,Jiang, JiaFu,Wang, Xin,Zhang, Yuan,Wang, Hong,Cao, WuChun	Babesia venatorum infection in child, China	2014	Emerging Infectious Diseases	20	896-897	http://dx.doi.org/10.3201/eid2005.121034	Pathogenesis	English	primary peer-reviewed								B. venatorum (includes unnamed EU 1-3)
18527	Zhou, Xia,Li, ShengGuo,Chen, ShenBo,Wang, JiaZhi,Xu, Bin,Zhou, HeJun,Ge, HongXiangZhu,Chen, JunHu,Hu, Wei	Co-infections with Babesia microti and Plasmodium parasites along the China-Myanmar border	2013	Infectious Diseases of Poverty	2	24		Epidemiology-Babesia Study	English	primary peer-reviewed					B. microti
18534	Stafford, K. C., III,Williams, S. C.,Magnarelli, L. A.,Bharadwaj, A.,Ertel, S. H.,Nelson, R. S.	Expansion of zoonotic babesiosis and reported human cases, Connecticut, 2001-2010	2014	Journal of Medical Entomology	51	245-252	http://dx.doi.org/10.1603/ME13154	Epidemiology-Surveillance	English	primary peer-reviewed					B. microti
18574	Zhao, XiaoGuang,Li, Hao,Sun, Yi,Zhang, YaoYun,Jiang, JiaFu,Liu, Wei,Cao, WuChun	Dual infection with Anaplasma phagocytophilum and Babesia microti in a Rattus norvegicus, China	2013	Ticks and Tick borne Diseases	4	399-402	http://dx.doi.org/10.1016/j.ttbdis.2013.04.002	Pathogenesis-Epidemiology-Babesia Study	English	primary peer-reviewed					B. microti
18616	Al-Abadi, B. H.,Al-Badrani, B. A.	Cattle blood analyses for parasitic infestation in Mosul, Iraq	2012	Research Opinions in Animal and Veterinary Sciences	2	535-543		Epidemiology	English	primary peer-reviewed						B. divergens																		B. bovis					B. bigemina
18648	Jeong, YoungIl,Hong, SungHee,Cho, ShinHyeong,Lee, WonJa,Lee, SangEun	Induction of IL-10-producing CD1dhighCD5+ regulatory B cells following Babesia microti-infection	2012	PLoS ONE	7	e46553	http://dx.doi.org/10.1371/journal.pone.0046553	Pathogenesis	English	primary peer-reviewed					B. microti
18659	Ooka, H.,Terkawi, M. A.,Cao, ShiNuo,Aboge, G.,Goo, YounKyoung,Luo, YuZi,Li, Yan,Nishikawa, Y.,Igarashi, I.,Xuan, XueNan	Molecular and immunological characterization of a novel 32-kDa secreted protein of Babesia microti	2012	Journal of Parasitology	98	1045-1048		Diagnostic Tests-Babesia Study-Mitigation	English	primary peer-reviewed					B. microti
18666	Zekiene, A.,Paulauskas, A.,Radzijevskaja, J.,Jusys, V.	Molecular investigation of tick-borne pathogens in ticks collected on migratory birds in Lithuania	2011	Biologija	57	159-165	http://dx.doi.org/10.6001/biologija.v57i4.1927	Epidemiology-Babesia Study	English	primary peer-reviewed					B. microti
18732	Luo, YuZi,Terkawi, M. A.,Jia, HongLin,Aboge, G. O.,Goo, YounKyoung,Cao, ShiNuo,Li, Yan,Yu, LongZheng,Ooka, H.,Kamyingkird, K.,Masatani, T.,Zhang, ShouFa,Nishikawa, Y.,Igarashi, I.,Xuan, XueNan	A double antibody sandwich enzyme-linked immunosorbent assay for detection of secreted antigen 1 of Babesia microti using hamster model	2012	Experimental Parasitology	130	178-182	http://dx.doi.org/10.1016/j.exppara.2011.10.012	Diagnostic Tests	English	primary peer-reviewed					B. microti																			B. bovis	B. canis			B. caballi	B. bigemina				B. gibsoni				Theileria equi-&gt; formerly Babesia equi
18778	Munkhjargal, T.,Aboulaila, M. R. A.,Sivakumar, T.,Yokoyama, N.,Igarashi, I.	Inhibitory effect of apicidin on in vitro and in vivo growth of Babesia parasites	2009	Journal of Protozoology Research	19	42-49		Treatment	English	primary peer-reviewed					B. microti																			B. bovis					B. bigemina
18790	Ghafar, M. W.,Eltablawy, N. A.,Badawi, A. M.,Abd El-Aty, A. M.	Molecular survey of Babesia microti, a causative agent of human babesiosis, in rodents in Egypt	2010	Veterinary Medical Journal Giza	58	123-135		Pathogenesis-Epidemiology	English	primary peer-reviewed					B. microti															Babesia sp not determined AND is NOT isolated from humans
18802	Luo, YuZi,Jia, HongLin,Terkawi, M. A.,Goo, YounKyoung,Kawano, S.,Ooka, H.,Li, Yan,Yu, LongZheng,Cao, ShiNuo,Yamagishi, J.,Fujisaki, K.,Nishikawa, Y.,Saito-Ito, A.,Igarashi, I.,Xuan, XueNan	Identification and characterization of a novel secreted antigen 1 of Babesia microti and evaluation of its potential use in enzyme-linked immunosorbent assay and immunochromatographic test	2011	Parasitology International	60	119-125	http://dx.doi.org/10.1016/j.parint.2010.11.001	Diagnostic Tests-Babesia Study	English	primary peer-reviewed					B. microti
18822	Ooka, H.,Terkawi, M. A.,Goo, YounKyoung,Luo, YuZi,Li, Yan,Yamagishi, J.,Nishikawa, Y.,Igarashi, I.,Xuan, XueNan	Babesia microti: molecular and antigenic characterizations of a novel 94-kDa protein (BmP94)	2011	Experimental Parasitology	127	287-293	http://dx.doi.org/10.1016/j.exppara.2010.06.018	Pathogenesis-Diagnostic Tests-Babesia Study-Mitigation	English	primary peer-reviewed					B. microti
18823	Lempereur, L.,Cat, A. de,Caron, Y.,Madder, M.,Claerebout, E.,Saegerman, C.,Losson, B.	First molecular evidence of potentially zoonotic Babesia microti and Babesia sp. EU1 in Ixodes ricinus ticks in Belgium	2011	Vector Borne and Zoonotic Diseases	11	125-130	http://dx.doi.org/10.1089/vbz.2009.0189	Epidemiology-Babesia Study	English	primary peer-reviewed					B. microti			B. venatorum (includes unnamed EU 1-3)
18828	Tijsse-Klasen, E.,Jacobs, J. J.,Swart, A.,Fonville, M.,Reimerink, J. H.,Brandenburg, A. H.,Giessen, J. W. B. van der,Hofhuis, A.,Sprong, H.	Small risk of developing symptomatic tick-borne diseases following a tick bite in the Netherlands	2011	Parasites and Vectors	4	17		Pathogenesis-Epidemiology	English	primary peer-reviewed					B. microti															Babesia sp not determined AND is NOT isolated from humans
18843	Martinot, M.,Zadeh, M. M.,Hansmann, Y.,Grawey, I.,Christmann, D.,Aguillon, S.,Jouglin, M.,Chauvin, A.,Briel, D. de	Babesiosis in immunocompetent patients, Europe	2011	Emerging Infectious Diseases	17	114-116		Pathogenesis	English	primary peer-reviewed	Babesia not determined					B. divergens
18864	Goo, YounKyoung,Terkawi, M. A.,Jia, HongLin,Aboge, G. O.,Ooka, H.,Nelson, B.,Kim, Suk,Sunaga, F.,Namikawa, K.,Igarashi, I.,Nishikawa, Y.,Xuan, XueNan	Artesunate, a potential drug for treatment of Babesia infection	2010	Parasitology International	59	481-486	http://dx.doi.org/10.1016/j.parint.2010.06.004	Treatment	English	primary peer-reviewed					B. microti																			B. bovis									B. gibsoni
18868	Karbowiak, G.,Majlathova, V.,Hapunik, J.,Pet'ko, B.,Wita, I.	Apicomplexan parasites of red foxes (Vulpes vulpes) in northeastern Poland	2010	Acta Parasitologica	55	210-214	http://dx.doi.org/10.2478/s11686-010-0030-6	Epidemiology	English	primary peer-reviewed					B. microti
18891	Tijsse, E.,Fonville, M.,Reimerink, J. H. J.,Spitzen-van der Sluijs, A.,Sprong, H.	Role of sand lizards in the ecology of Lyme and other tick-borne diseases in the Netherlands	2010	Parasites and Vectors	3	42		Epidemiology	English	primary peer-reviewed					B. microti			B. venatorum (includes unnamed EU 1-3)												Babesia sp not determined AND is NOT isolated from humans
18940	Montera, E.,Rodriguez, M.,Oksov, Y.,Lobo, C. A.	Babesia divergens apical membrane antigen 1 and its interaction with the human red blood cell	2009	Infection and Immunity	77	4783-4793	http://dx.doi.org/10.1128/IAI.00969-08	Babesia Study	English	primary peer-reviewed						B. divergens
18994	Golovljova, I.,Katargina, O.,Vasilenko, V.,Vene, S.,Lundkvist, A.,Randolph, S.	Detection and characterization of tick-borne pathogens in Estonia	2008	Przeglad Epidemiologiczny	62	178-179		Epidemiology	English	primary peer-reviewed					B. microti	B. divergens
19006	Paulauskas, A.,Radzijevskaja, J.,Ambrasiene, D.,Rosef, O.	Detection of tick-borne pathogens by molecular methods	2008	Biologija	54	192-197		Epidemiology	English	primary peer-reviewed						B. divergens
19075	Delbecq, S.,Auguin, D.,Yang, YinShan,Lohr, F.,Arold, S.,Schetters, T.,Precigout, E.,Gorenflot, A.,Roumestand, C.	The solution structure of the adhesion protein Bd37 from Babesia divergens reveals structural homology with eukaryotic proteins involved in membrane trafficking	2008	Journal of Molecular Biology	375	409-424	http://dx.doi.org/10.1016/j.jmb.2007.08.019	Babesia Study	English	primary peer-reviewed						B. divergens
19076	Liu, Yun,Rie, H.,Ono, K.	Study on the production of IL-12, IL-10 in early stage after infection with Babesia microti and Babesia rodhaini in mice	2007	Journal of Northeast Agricultural University	14	17-21		Pathogenesis	English	primary peer-reviewed					B. microti																													B. rodhaini
19101	Alekseev, A. N.,Dubinina, H. V.,Jaaskelainen, A. E.,Vapalahti, O.,Vaheri, A.	First report on tick-borne pathogens and exoskeletal anomalies in Ixodes persulcatus Schulze (Acari: Ixodidae) collected in Kokkola coastal region, Finland	2007	International Journal of Acarology	33	253-258		Epidemiology	English	primary peer-reviewed					B. microti
19106	Kim, JungYeon,Cho, ShinHyeong,Joo, HyunNa,Tsuji, M.,Cho, SungRan,Park, IlJoong,Chung, GyungTae,Ju, JungWon,Cheun, HyengIl,Lee, HyeongWoo,Lee, YoungHee,Kim, TongSoo	First case of human babesiosis in Korea: detection and characterization of a novel type of Babesia sp. (KO1) similar to ovine Babesia	2007	Journal of Clinical Microbiology	45	2084-2087	http://dx.doi.org/10.1128/JCM.01334-06	Pathogenesis-Epidemiology-Babesia Study	English	primary peer-reviewed											B. sp. KO1
19112	Heyman, P.,Duh, D.,Kuylen, B. van der,Cochez, C.,Esbroeck, M. van,Vandenvelde, C.,Avsic-Zupanc, T.	Molecular and serological evidence for Anaplasma platys and Babesia sp. infection in a dog, imported in Belgium, from Southern Spain	2007	Journal of Veterinary Medicine. Series A	54	276-279	http://dx.doi.org/10.1111/j.1439-0442.2007.00872.x	Pathogenesis	English	primary peer-reviewed					B. microti
19138	Terkawi, M. A.,Jia, HongLin,Zhou, JinLin,Lee, EungGoo,Igarashi, I.,Fujisaki, K.,Nishikawa, Y.,Xuan, XueNan	Babesia gibsoni ribosomal phosphoprotein P0 induces cross-protective immunity against B. microti infection in mice	2007	Vaccine	25	2027-2035	http://dx.doi.org/10.1016/j.vaccine.2006.11.041	Mitigation	English	primary peer-reviewed					B. microti																												B. gibsoni
19190	Hashiguchi-Kato, R.,Pham Ngoc, Thi,Ohmori, T.,Tamahara, S.,Katayama, S.,Shimada, T.,Matsuki, N.,Ono, K.	Stimulatory factors for interleukin-12 production from murine splenic macrophages co-cultured with Babesia microti and Babesia rodhaini infected erythrocytes	2005	Journal of Protozoology Research	15	48-56		Babesia Study	English	primary peer-reviewed					B. microti																													B. rodhaini
19191	Ohmori, T.,Tamahara, S.,Pham Ngoc, Thi,Tomihari, M.,Shimada, T.,Matsuki, N.,Ono, K.	Changes of splenic interleukin-12p70 concentration in mice infected with Babesia microti and Babesia rodhaini	2005	Journal of Protozoology Research	15	41-47		Pathogenesis	English	primary peer-reviewed					B. microti																													B. rodhaini
19236	Nishisaka, M.,Igarashi, I.,Fujisaki, K.,Miyahara, T.,Ogata, Y.,Nagasawa, H.,Mikami, T.	A preliminary study for elimination of contaminated Babesia microti from the model of human plasma fraction	2002	Journal of Protozoology Research	12	58-61		Mitigation	English	primary peer-reviewed					B. microti
19257	Bouattour, A.,Ghammam, M.,Darghouth, M.,Touil, S.,Tahri, M.,Hamouda, F. B.	Seroepidemiology of bovine babesiosis due to Babesia divergens in Tunisia. [French]	2004	Revue d'Elevage et de Medecine Veterinaire des Pays Tropicaux	57	59-64		Epidemiology	French	primary peer-reviewed						B. divergens
19273	Musa, N. B.,Dawoud, H. A.	The protective activity of serum and fractionated serum from rats against Babesia divergens	2004	Journal of the Egyptian Society of Parasitology	34	407-422		Mitigation	English	primary peer-reviewed						B. divergens
19287	Herwaldt, B. L.,Bruyn, G. de,Pieniazek, N. J.,Homer, M.,Lofy, K. H.,Slemenda, S. B.,Fritsche, T. R.,Persing, D. H.,Limaye, A. P.	Babesia divergens-like infection, Washington State	2004	Emerging Infectious Diseases	10	622-629		Pathogenesis-Babesia Study	English	primary peer-reviewed										B. divergens-like
19291	Skotarczak, B.,Cichocka, A.	PCR detection of Babesia microti and Babesia divergens in ticks	2001	Journal of Protozoology Research	11	26-31		Epidemiology	English	primary peer-reviewed					B. microti	B. divergens
19304	Alekseev, A. N.,Dubinina, H. V.	Multiple infections of tick-borne pathogens in Ixodes spp. (Acarina, Ixodidae)	2003	Acta Zoologica Lituanica	13	311-321		Epidemiology	English	primary peer-reviewed					B. microti
19372	Talaska, T.,Batzing-Feigenbaum, J.,Schein, E.	Babesia microti - an emerging pathogen in Berlin and Brandenburg (Germany)?	2002	International Journal of Medical Microbiology	291	230		Epidemiology	English	ConfPro-w/detail					B. microti
19380	Gray, J.,Stedingk, L. V. von,Gurtelschmid, M.,Granstrom, M.	Transmission studies of Babesia microti in Ixodes ricinus ticks and gerbils	2002	Journal of Clinical Microbiology	40	1259-1263	http://dx.doi.org/10.1128/JCM.40.4.1259-1263.2002	Transmission	English	primary peer-reviewed					B. microti
19464	Jassoum, S. B.,Fong, I. W.,Hannach, B.,Kain, K. C.	Transfusion-transmitted babesiosis in Ontario: first reported case in Canada	2001	Canada Communicable Disease Report	26	9-13		Pathogenesis	English	primary peer-reviewed					B. microti
19492	Suliman, T. E. A. N.,Abdoun, A. M. M. O.,El-Tayeb, M.	Babesia parasites described from patients bled for malaria	1998	Saudi Medical Journal	19	179-181		Epidemiology	English	primary peer-reviewed	Babesia not determined
19494	Dobroszycki, J.,Herwaldt, B. L.,Boctor, F.,Miller, J. R.,Linden, J.,Eberhard, M. L.,Yoon, JingJa,Ali, N. M.,Tanowitz, H. B.,Graham, F.,Weiss, L. M.,Wittner, M.	A cluster of transfusion-associated babesiosis cases traced to a single asymptomatic donor	1999	JAMA, Journal of the American Medical Association	281	927-930	http://dx.doi.org/10.1001/jama.281.10.927	Pathogenesis	English	primary peer-reviewed					B. microti
19497	White, D. J.,Talarico, J.,Chang, HwaGan,Birkhead, G. S.,Heimberger, T.,Morse, D. L.	Human babesiosis in New York state. Review of 139 hospitalized cases and analysis of prognostic factors	1998	Archives of Internal Medicine	158	2149-2154	http://dx.doi.org/10.1001/archinte.158.19.2149	Pathogenesis	English	primary peer-reviewed					B. microti
19548	Abdel-Aal, A. A.,Abou-Eisha, A. M.	The role of rats as reservoir of some internal parasites with possible public health implications in the Suez Canal area	1997	Assiut Veterinary Medical Journal	37	174-185		Epidemiology	English	primary peer-reviewed					B. microti
19560	Santos, C. dos,Kain, K.	Concurrent babesiosis and Lyme disease diagnosed in Ontario	1998	Canada Communicable Disease Report	24	97-101		Pathogenesis	English	primary peer-reviewed					B. microti
19586	Hu, RenJie,Yeh, MinTsung,Hyland, K. E.,Mather, T. N.	Experimental Babesia microti infection in golden hamsters: immunoglobulin G response and recovery from severe hemolytic anemia	1996	Journal of Parasitology	82	728-732	http://dx.doi.org/10.2307/3283883	Pathogenesis	English	primary peer-reviewed					B. microti
19589	Shih, ChienMing,Liu, LiPing,Chung, WenChing,Ong, S. J.,Wang, ChihChien	Human babesiosis in Taiwan: asymptomatic infection with a Babesia microti-like organism in a Taiwanese woman	1997	Journal of Clinical Microbiology	35	450-454		Pathogenesis-Epidemiology	English	primary peer-reviewed																	B. sp. TW1
19630	Karbowiak, G.,Sinski, E.	The finding of Babesia microti in bank vole Clethrionomys glareolus in the district of Mazury Lakes (Poland)	1996	Acta Parasitologica	41	50-51		Pathogenesis	English	primary peer-reviewed					B. microti
19793	Lewengrub, S.,Rudzinska, M. A.,Piesman, J.,Spielman, A.,Zung, J.	The influence of heat on the development of Babesia microti in unfed nymphs of Ixodes dammini	1989	Canadian Journal of Zoology	67	1510-1515	http://dx.doi.org/10.1139/z89-215	Transmission	English	primary peer-reviewed					B. microti
19844	Centers for Disease Control (CDC)	Babesiosis: Connecticut	1989	Morbidity and Mortality Weekly Report	38	649-650		Pathogenesis-Epidemiology	English	Grey Lit - Primary Data					B. microti
19865	Kreier, J. P.,Abdalla, H. S.,Oliveira, M. R.	An evaluation of various rodent-Babesia systems for study of immunization against bovine babesiosis	1983	Revista de Ciencias Biomedicas	4	19-28		Pathogenesis-Mitigation	English	primary peer-reviewed					B. microti																													B. rodhaini
19869	Konrad, J.	In vitro culture of Babesia divergens: biochemical and immunological investigations	1985	Index to Theses Accepted for Higher Degrees in the Universities of Great Britain and Ireland	36	727		Pathogenesis-Babesia Study-Mitigation	English	Thesis						B. divergens
19880	DeLoach, J. R.,Corrier, D. E.,Wagner, G. G.	Effect of carrier erythocytes containing inositol hexaphosphate on Babesia microti infection	1988	Research in Veterinary Science	45	262-263		Mitigation	English	primary peer-reviewed					B. microti
19888	Lewengrub, S.,Rudzinska, M. A.,Piesman, J.,Spielman, A.,Gubert, E.	Hyperthermia and sporogony of Babesia microti in the tick Ixodes dammini: an ultrastructural study	1988	Canadian Journal of Zoology	66	1342-1351	http://dx.doi.org/10.1139/z88-197	Transmission	English	primary peer-reviewed					B. microti
19895	Fagbemi, B. O.	The pathogenesis of anaemia in babesiosis; the lack of preference of Babesia microti for erythrocytes of specific age-groups	1987	Veterinarski Arhiv	57	7-14		Pathogenesis	English	primary peer-reviewed					B. microti
19896	Fagbemi, B. O.,Akinboade, O. A.,Christensen, N. O.	The modulation of disease in mice concurrently infected with Fasciola hepatica and Babesia microti	1988	Animal Technology	39	61-67		Pathogenesis	English	primary peer-reviewed					B. microti
19920	Varache, C.,Delille, F.,Gorenflot, A.,Marmonier, A.,Haas, C.	A new case of babesiosis in Le Mans. [French]	1986	Medecine et Maladies Infectieuses	16	93-94	http://dx.doi.org/10.1016/S0399-077X(86)80351-1	Pathogenesis	French	primary peer-reviewed						B. divergens
19928	Gern, L.,Brossard, M.	Annual development of the infestation of bovines by the tick Ixodes ricinus L. and of the infection of these ectoparasites with Babesia divergens in the Clos-du-Doubs (Jura, Switzerland). [French]	1986	Schweizer Archiv fur Tierheilkunde	128	361-364		Epidemiology	French	primary peer-reviewed						B. divergens
19935	Karakashian, S. J.,Rudzinska, M. A.,Spielman, A.,Lewengrub, S.,Campbell, J.	Primary and secondary ookinetes of Babesia microti in the larval and nymphal stages of the tick Ixodes dammini	1986	Canadian Journal of Zoology	64	328-339	http://dx.doi.org/10.1139/z86-053	Transmission	English	primary peer-reviewed					B. microti
19966	Euzeby, J.,Simon, P. H.	Epidemiology of bovine babesiosis due to Babesia divergens in France. Comparative dynamics of Ixodes ricinus populations and the frequence of babesiosis. Consequences for the prophylaxis of babesiosis. Chemoprophylaxis with a carbanilide derivative, imidocarb. [French]	1984	Luxembourg: Commission of the European Communities		31-48		Treatment-Epidemiology	French	primary peer-reviewed						B. divergens
19976	Rudzinska, M.,Spielman, A.,Lewengrub, S.,Piesman, J.,Karakashian, S.	The sequence of developmental events of Babesia microti in the gut of Ixodes dammini	1984	Protistologica	20	649-663		Transmission	English	primary peer-reviewed					B. microti
19979	Hussein, H. S.	Studies of the haematology of Babesia hylomysci and Babesia microti infections in mice. III. The pathogenesis of the anaemia produced by the parasites	1982	Sudan Journal of Veterinary Science and Animal Husbandry	23	14-27		Pathogenesis	English	primary peer-reviewed					B. microti
20011	Hussein, H. S.	Studies on the haematology of Babesia hylomysci and Babesia microti infections in mice I. Haematological parameters during the infections	1981	Sudan Journal of Veterinary Science and Animal Husbandry	22	42-54		Pathogenesis	English	primary peer-reviewed					B. microti
20012	Hussein, H. S.	Studies on the haematology of Babesia hylomysci and Babesia microti infections in mice. II. Reticulocytosis and infection rate of erythrocytes and reticulocytes	1981	Sudan Journal of Veterinary Science and Animal Husbandry	22	55-66		Pathogenesis	English	primary peer-reviewed					B. microti
20053	Taylor, S. M.,Kenny, J.,Mallon, T. R.,Elliott, C. T.,McMurray, C.,Blanchflower, J.	Efficacy of pyrethroid-impregnated ear tags for prophylaxis of tick-borne diseases of cattle	1984	Veterinary Record	114	454-455		Pathogenesis-Mitigation	English	primary peer-reviewed						B. divergens
20077	Gern, L.,Brossard, M.,Aeschlimann, A.,Broquet, C. A.,Quenet, G.,Stucki, J. P.,Ackermann, J.	Bovine piroplasmosis in the Clos-du-Doubs (Jura, Switzerland): preliminary observations. [French]	1982	Schweizer Archiv fur Tierheilkunde	124	549-556		Pathogenesis	French	primary peer-reviewed						B. divergens
20100	Jadin, J. B.,Giroud, P.	Babesioses and rickettsioses. [French]	1981	Parasitological topics a presentation		132-135		Pathogenesis-Epidemiology	French	primary peer-reviewed					B. microti																													B. rodhaini
20112	Egui, E. M.,Allison, A. C.	Differences in susceptibility of various mouse strains to haemoprotozoan infections: possible correlation with natural killer activity	1980	Parasite Immunology	2	277-292	http://dx.doi.org/10.1111/j.1365-3024.1980.tb00059.x	Pathogenesis	English	primary peer-reviewed					B. microti
20145	Clark, I. A.	Resistance of Babesia spp. and Plasmodium sp. in mice pretreated with an extract of Coxiella burnettii	1979	Infection and Immunity	24	319-325		Pathogenesis	English	primary peer-reviewed					B. microti																													B. rodhaini
20174	Oliveira, M. R. de	Babesia microti: host-parasite interactions and tick transmission	1979	Dissertation Abstracts International	1	90		Pathogenesis-Transmission	English	Thesis					B. microti
20177	Bayle, J.,Dumon, H.,Verdot, J. J.,Muratore, R.	Human piroplasmosis. [French]	1979	Nouvelle Presse Medicale	8	3674		Pathogenesis	French	primary peer-reviewed	Babesia not determined
20184	Rudzinska, M.,Spielman, A.,Riek, R. F.,Lewengrub, S. J.,Piesman, J.	Intraerythrocytic 'gametocytes' of Babesia microti and their maturation in ticks	1979	Canadian Journal of Zoology	57	424-434	http://dx.doi.org/10.1139/z79-050	Transmission	English	primary peer-reviewed					B. microti
20198	Adam, K. M. G.,Blewett, D. A.,Collins, T. J.,Edgar, J. T.	Outbreaks of babesiasis on two farms in Scotland	1978	British Veterinary Journal	134	428-433		Epidemiology	English	primary peer-reviewed						B. divergens
20230	Scharfman, W. B.	Nantucket fever. An additional case of babesiosis	1977	Journal of the American Medical Association	238	1281-1282		Pathogenesis	English	primary peer-reviewed	Babesia not determined
20278	Cox, F. E. G.	Increased virulence of trypanosome infections in mice with malaria or piroplasmosis: immunological considerations	1976	Biochemistry of parasites and host parasite relationships		421-426		Pathogenesis	English	primary peer-reviewed					B. microti
20280	Gorenflot, A.,Piette, M.	Seventh world case report of human babesiosis (piroplasmosis). Scanning electron microscopic appearance of infected erythrocytes. [French]	1976	Annales Pharmacuetiques Francaises	34	89-94		Pathogenesis	French	primary peer-reviewed	Babesia not determined
20282	Simon, P. H.,Rancien, P.,Euzeby, J.	Bovine babesiosis endemic in the Charollais district. Second note: epidemiological study and conclusions on prophylaxis. [French]	1974	Bulletin de la Societe des Sciences Veterinaires et de Medecine Comparee de Lyon	76	411-421		Epidemiology	French	primary peer-reviewed						B. divergens
20286	Aeschlimann, A.,Brossard, M.,Quenet, G.	Contribution to knowledge on piroplasms in Switzerland. [French]	1975	Acta Tropica	32	281-289		Epidemiology	French	primary peer-reviewed						B. divergens														Babesia sp not determined AND is NOT isolated from humans				B. bovis	B. canis
20290	Genga, U. E.,Kreier, J. P.	Transmission experiments with Babesia microti (gray strain) using Dermacentor andersoni Stiles as a vector	1976	Ohio Journal of Science	76	188-189		Pathogenesis-Transmission	English	primary peer-reviewed					B. microti
20297	Gorenflot, A.,Piette, M.,Marchand, A.	Animal babesiasis and human health. First case of human babesiasis observed in France. [French]	1976	Recueil de Medecine Veterinaire, l'Ecole d'Alfort	152	289-297		Pathogenesis	French	primary peer-reviewed						B. divergens
20337	D. Adams, K. Thomas, R. Jajosky, L. Foster, G. Baroi, P. Sharp, D. Onweh, A. Schley, W. Anderson	Summary of notifiable infectious diseases and conditions- United States, 2015	2017	MMWR Morb Mortal Weekly Rep 2015	64	1-143		Epidemiology-Surveillance	English	Grey Lit - Primary Data	Babesia not determined
20338	J. Barkley, D. Quillian, U. Bandy	Rhode Island Lyme Disease Surveillance Summary 2014-2016	2017	Rhode Island Medical Journal		41		Epidemiology	English	primary peer-reviewed	Babesia not determined
20339	Station Connecticut Agricultural Experimental	The Connecticut Agricultural Experiment Station reports increased prevalence of babesiosis and Lyme disease infection in Connecticut ticks in 2015	2016					Epidemiology	English	Grey Lit - Primary Data					B. microti
20340	Health Connecticut Department of Public	Reported cases of Connecticut reportable diseases by county - 2015	2016					Epidemiology-Surveillance	English	Grey Lit - Primary Data	Babesia not determined
20341	M. D. Elizabeth Stein, M. D. Lina I Elbadawi, D. V. M. James Kazmierczak, M. D. Jeffrey P. Davis	Babesiosis Surveillance — Wisconsin, 2001–2015	2017	MMWR Morb Mortal Wkly Rep	66	687-687–691		Epidemiology-Surveillance	English	Grey Lit - Primary Data					B. microti
20343	C. C. Kuo, Y. F. Lin, C. T. Yao, H. C. Shih, L. H. Chung, H. C. Liao, Y. C. Hsu, H. C. Wang	Tick-borne pathogens in ticks collected from birds in Taiwan	2017	Parasites & Vectors	10	587	10.1186/s13071-017-2535-4	Epidemiology	English	primary peer-reviewed					B. microti
20344	Health Manitoba	Manitoba annual tick-borne disease report, 2016	2017					Epidemiology-Surveillance	English	Grey Lit - Primary Data					B. microti
20345	Health Massachusetts Department of Public	Babesiosis Surveillance in Massachusetts, 2015	2016					Pathogenesis-Epidemiology-Surveillance	English	Grey Lit - Primary Data	Babesia not determined
20346	Health Minnesota Department of	Babesiosis, 2016	2016					Epidemiology-Surveillance	English	Grey Lit - Primary Data	Babesia not determined
20347	Newsletter Minnesota Department of Health Disease Control	Annual Summary of Communicable Diseases Reported to the Minnesota Department of Health, 2016	2016		Vol 44			Epidemiology-Surveillance	English	Grey Lit - Primary Data	Babesia not determined
20348	Health New Jersey	2016 New Jersey Reportable Communicable Disease Report (January 3, 2016 to December 31, 2016)	2017					Epidemiology-Surveillance	English	Grey Lit - Primary Data	Babesia not determined
20349	Health New York State Department of	Communicable disease in New York State: Cases reported in 2016	2017	2016 Communicable Disease Annual Reports, New York State				Epidemiology-Surveillance	English	Grey Lit - Primary Data	Babesia not determined
20350	C. P. Oechslin, D. Heutschi, Lenz N., W. Tischhauser, O. Péter, O. Rais, C. M. Beuret, S. L. Leib, S. Sergei Bankoul, R. Ackermann-Gäumann	Prevalence of tick-borne pathogens in questing Ixodes ricinus ticks in urban and suburban areas of Switzerland	2017	Parasties & Vectors	10	558	10.1186/s13071-017-2500-2	Epidemiology	English	primary peer-reviewed								B. venatorum (includes unnamed EU 1-3)
20353	Services Wisconsin Department of Health	Babesiosis morbidity data	2017					Epidemiology-Surveillance	English	Grey Lit - Primary Data	Babesia not determined
20355	R. S. Ostfeld, T. Levi, F. Keesing, K. Oggenfuss, C. D. Canham	Tick-borne disease risk in a forest food web	2018	Ecology	99	1562-1573	10.1002/ecy.2386 10.1002/ecy.2386.	Epidemiology	English	primary peer-reviewed					B. microti
20357	D. S. Tayebwa, B. Tuvshintulga, A. Guswanto, A. B. Nugraha, G. E. Batiha, S. Gantuya, M. A. Rizk, P. Vudriko, T. Sivakumar, N. Yokoyama, I. Igarashi	The effects of nitidine chloride and camptothecin on the growth of Babesia and Theileria parasites	2018	Ticks Tick Borne Dis	9	1192-1201	10.1016/j.ttbdis.2018.04.019 10.1016/j.ttbdis.2018.04.019.	Treatment	English	primary peer-reviewed					B. microti																			B. bovis				B. caballi	B. bigemina								Theileria equi-&gt; formerly Babesia equi
20359	D. M. Tufts, M. A. Diuk-Wasser	Transplacental transmission of tick-borne Babesia microti in its natural host Peromyscus leucopus	2018	Parasit Vectors	11	286	10.1186/s13071-018-2875-8 10.1186/s13071-018-2875-8.	Epidemiology-Transmission	English	primary peer-reviewed					B. microti
20367	R. Sukara, D. Chochlakis, D. Cirovic, A. Penezic, D. Mihaljica, S. Cakic, M. Valcic, Y. Tselentis, A. Psaroulaki, S. Tomanovic	Golden jackals (Canis aureus) as hosts for ticks and tick-borne pathogens in Serbia	2018	Ticks Tick Borne Dis	9	1091-1097	10.1016/j.ttbdis.2018.04.003 10.1016/j.ttbdis.2018.04.003.	Epidemiology	English	primary peer-reviewed					B. microti																				B. canis
20368	M. E. Ascencio, M. Florin-Christensen, C. B. Mamoun, W. Weir, B. Shiels, L. Schnittger	Cysteine Proteinase C1A Paralog Profiles Correspond with Phylogenetic Lineages of Pathogenic Piroplasmids	2018	Vet Sci	5	E41	10.3390/vetsci5020041 10.3390/vetsci5020041.	Babesia Study	English	primary peer-reviewed					B. microti		B. duncani																	B. bovis					B. bigemina
20371	B. Grabias, J. Clement, P. J. Krause, T. Lepore, S. Kumar	Superior real-time polymerase chain reaction detection of Babesia microti parasites in whole blood utilizing high-copy BMN antigens as amplification targets	2018	Transfusion	58	1924-1932	10.1111/trf.14642 10.1111/trf.14642.	Diagnostic Tests	English	primary peer-reviewed					B. microti
20372	K. E. O'Connor, A. M. Kjemtrup, P. A. Conrad, A. Swei	An Improved PCR Protocol for Detection of Babesia duncani in Wildlife and Vector Samples	2018	J Parasitol	104	429-432	10.1645/17-155 10.1645/17-155.	Diagnostic Tests	English	primary peer-reviewed					B. microti		B. duncani														B. odocoilei
20376	G. Wang, L. Yu, A. Efstratiou, P. F. A. Moumouni, M. Liu, H. Guo, Y. Gao, S. Cao, M. Zhou, J. Li, A. E. Ringo, X. Xuan	Evaluation of the protective effect of a prime-boost strategy with plasmid DNA followed by recombinant adenovirus expressing BmAMA1 as vaccines against Babesia microti infection in hamster	2018	Acta Parasitol	63	368-374	10.1515/ap-2018-0042 10.1515/ap-2018-0042.	Mitigation	English	primary peer-reviewed					B. microti
20377	D. Karasartova, A. S. Gureser, T. Gokce, B. Celebi, D. Yapar, A. Keskin, S. Celik, Y. Ece, A. K. Erenler, S. Usluca, K. Y. Mumcuoglu, A. Taylan-Ozkan	Bacterial and protozoal pathogens found in ticks collected from humans in Corum province of Turkey	2018	PLoS Negl Trop Dis	12	e0006395	10.1371/journal.pntd.0006395 10.1371/journal.pntd.0006395. eCollection 2018 Apr.	Epidemiology	English	primary peer-reviewed					B. microti
20380	E. M. Bloch, K. Mabula, A. Levin, Z. Mrango, J. Weaver, B. Munoz, S. K. West	Babesia microti and Malaria Infection in Africa: A Pilot Serosurvey in Kilosa District, Tanzania	2018	Am J Trop Med Hyg	99	51-56	10.4269/ajtmh.18-0012 10.4269/ajtmh.18-0012.	Diagnostic Tests-Epidemiology	English	primary peer-reviewed					B. microti
20386	E. M. Bloch, Y. Yang, M. He, L. Tonnetti, Y. Liu, J. Wang, Y. Guo, H. Li, D. A. Leiby, H. Shan	A pilot serosurvey of Babesia microti in Chinese blood donors	2018	Vox Sang	113	345-349	10.1111/vox.12648 10.1111/vox.12648.	Epidemiology	English	primary peer-reviewed					B. microti
20390	I. Dumic, J. Patel, M. Hart, E. R. Niendorf, S. Martin, P. Ramanan	Splenic Rupture as the First Manifestation of Babesia Microti Infection: Report of a Case and Review of Literature	2018	Am J Case Rep	19	335-341		Pathogenesis	English	primary peer-reviewed					B. microti
20392	H. K. Goethert, P. Molloy, V. Berardi, K. Weeks, S. R. Telford	Zoonotic Babesia microti in the northeastern U.S.: Evidence for the expansion of a specific parasite lineage	2018	PLoS One	13	e0193837	10.1371/journal.pone.0193837 10.1371/journal.pone.0193837. eCollection 2018.	Babesia Study	English	primary peer-reviewed					B. microti
20393	Y. C. Cai, F. Wu, W. Hu, J. Chen, S. H. Chen, B. Xu, Y. Lu, L. Ai, C. L. Yang, S. Zhao	Molecular Characterization of Babesia microti Seroreactive Antigen 5-1-1 and Development of Rapid Detection Methods for Anti-B. microti Antibodies in Serum	2018	Acta Trop	185	371-379	10.1016/j.actatropica.2018.03.020 10.1016/j.actatropica.2018.03.020.	Pathogenesis-Diagnostic Tests-Babesia Study	English	primary peer-reviewed					B. microti
20398	G. Da Rold, S. Ravagnan, F. Soppelsa, E. Porcellato, M. Soppelsa, F. Obber, C. V. Citterio, S. Carlin, P. Danesi, F. Montarsi, G. Capelli	Ticks are more suitable than red foxes for monitoring zoonotic tick-borne pathogens in northeastern Italy	2018	Parasit Vectors	11	137	10.1186/s13071-018-2726-7 10.1186/s13071-018-2726-7.	Epidemiology-Surveillance	English	primary peer-reviewed								B. venatorum (includes unnamed EU 1-3)	B. cf microti (microti-like)
20405	M. F. Persichetti, M. G. Pennisi, A. Vullo, M. Masucci, A. Migliazzo, L. Solano-Gallego	Clinical evaluation of outdoor cats exposed to ectoparasites and associated risk for vector-borne infections in southern Italy	2018	Parasit Vectors	11	136		Epidemiology	English	primary peer-reviewed					B. microti															Babesia sp not determined AND is NOT isolated from humans
20410	N. Jia, Y. C. Zheng, J. F. Jiang, R. R. Jiang, B. G. Jiang, R. Wei, H. B. Liu, Q. B. Huo, Y. Sun, Y. L. Chu, H. Fan, Q. C. Chang, N. N. Yao, W. H. Zhang, H. Wang, D. H. Guo, X. Fu, Y. W. Wang, P. J. Krause, J. L. Song, W. C. Cao	Human Babesiosis Caused by a Babesia crassa-like Pathogen: A Case Series	2018	Clin Infect Dis	67	1110-1119	10.1093/cid/ciy212 10.1093/cid/ciy212.	Pathogenesis-Epidemiology-Babesia Study	English	primary peer-reviewed								B. venatorum (includes unnamed EU 1-3)										B. crassa-like
20413	Y. Sayama, A. Zamoto-Niikura, C. Matsumoto, M. Saijo, C. Ishihara, K. Matsubayashi, T. Nagai, M. Satake	Analysis of antigen-antibody cross-reactivity among lineages and sublineages of Babesia microti parasites using human babesiosis specimens	2018	Transfusion	58	1234-1244	10.1111/trf.14558 10.1111/trf.14558. Epub 2018 Mar 9.	Diagnostic Tests	English	primary peer-reviewed					B. microti
20415	Iota Chaligiannis, I. G. Fernandez de Mera, A. Papa, S. Sotiraki, J. de la Fuente	Molecular identification of tick-borne pathogens in ticks collected from dogs and small ruminants from Greece	2018	Exp Appl Acarol	74	443-453		Epidemiology	English	primary peer-reviewed						B. divergens														Babesia sp not determined AND is NOT isolated from humans						B. crassa			B. bigemina
20418	A. Guswanto, A. B. Nugraha, B. Tuvshintulga, D. S. Tayebwa, M. A. Rizk, G. E. Batiha, S. Gantuya, T. Sivakumar, N. Yokoyama, I. Igarashi	17-DMAG inhibits the multiplication of several Babesia species and Theileria equi on in vitro cultures, and Babesia microti in mice	2018	Int J Parasitol Drugs Drug Resist	8	104-111	10.1016/j.ijpddr.2018.02.005 10.1016/j.ijpddr.2018.02.005. Epub 2018 Mar 1.	Treatment	English	primary peer-reviewed					B. microti	B. divergens																		B. bovis				B. caballi	B. bigemina								Theileria equi-&gt; formerly Babesia equi
20419	V. Asensi, L. M. Gonzalez, J. Fernandez-Suarez, E. Sevilla, R. A. Navascues, M. L. Suarez, M. E. Lauret, A. Bernardo, J. A. Carton, E. Montero	A fatal case of Babesia divergens infection in Northwestern Spain	2018	Ticks Tick Borne Dis	9	730-734	10.1016/j.ttbdis.2018.02.018 10.1016/j.ttbdis.2018.02.018. Epub 2018 Feb 21.	Pathogenesis	English	primary peer-reviewed						B. divergens
20424	C. H. Taylor, K. M. Wanelik, I. M. Friberg, A. Lowe, A. J. Hall, C. Ralli, R. J. Birtles, M. Begon, S. Paterson, J. A. Jackson, J. E. Bradley	Physiological, but not fitness, effects of two interacting haemoparasitic infections in a wild rodent	2018	Int J Parasitol	48	463-471	10.1016/j.ijpara.2017.11.006 10.1016/j.ijpara.2017.11.006. Epub 2018 Feb 22.	Pathogenesis-Epidemiology	English	primary peer-reviewed					B. microti
20425	J. Huang, K. Xiong, H. Zhang, Y. Zhao, J. Cao, Y. Zhou, H. Gong, J. Zhou	Babesia microti thioredoxin 3 is an effective antioxidant and involved in the response to antiprotozoal drugs	2018	Ticks Tick Borne Dis	9	645-653	10.1016/j.ttbdis.2018.01.021 10.1016/j.ttbdis.2018.01.021. Epub 2018 Feb 8.	Treatment-Babesia Study	English	primary peer-reviewed					B. microti
20427	R. Tokarz, N. Mishra, T. Tagliafierro, S. Sameroff, A. Caciula, L. Chauhan, J. Patel, E. Sullivan, A. Gucwa, B. Fallon, M. Golightly, C. Molins, M. Schriefer, A. Marques, T. Briese, W. I. Lipkin	A multiplex serologic platform for diagnosis of tick-borne diseases	2018	Sci Rep	8	3158	10.1038/s41598-018-21349-2 10.1038/s41598-018-21349-2.	Diagnostic Tests	English	primary peer-reviewed					B. microti
20428	V. Djokic, L. Akoolo, N. Parveen	Babesia microti Infection Changes Host Spleen Architecture and Is Cleared by a Th1 Immune Response	2018	Front Microbiol	9	85	10.3389/fmicb.2018.00085 10.3389/fmicb.2018.00085. eCollection 2018.	Pathogenesis-Diagnostic Tests	English	primary peer-reviewed					B. microti
20430	Y. Nassar, S. Richter	Babesiosis Presenting as Acute Liver Failure	2017	Case Rep Gastroenterol	11	769-773	10.1159/000485373 10.1159/000485373. eCollection 2017 Sep-Dec.	Pathogenesis	English	primary peer-reviewed					B. microti
20440	P. Stahl, Y. Poinsignon, P. Pouedras, V. Ciubotaru, L. Berry, B. Emu, P. J. Krause, C. Ben Mamoun, E. Cornillot	Case report of the patient source of the Babesia microti R1 reference strain and implications for travelers	2017	J Travel Med	25	tax073	10.1093/jtm/tax073 10.1093/jtm/tax073.	Pathogenesis	English	primary peer-reviewed					B. microti
20441	J. V. Linden, M. A. Prusinski, L. A. Crowder, L. Tonnetti, S. L. Stramer, D. A. Kessler, J. White, B. Shaz, D. Olkowska	Transfusion-transmitted and community-acquired babesiosis in New York, 2004 to 2015	2018	Transfusion	58	660-668	10.1111/trf.14476 10.1111/trf.14476. Epub 2018 Jan 31.	Pathogenesis-Epidemiology-Surveillance	English	primary peer-reviewed					B. microti
20442	J. Lv, M. D. M. Fernandez de Marco, H. Goharriz, L. P. Phipps, L. M. McElhinney, L. M. Hernandez-Triana, S. Wu, X. Lin, A. R. Fooks, N. Johnson	Detection of tick-borne bacteria and babesia with zoonotic potential in Argas (Carios) vespertilionis (Latreille, 1802) ticks from British bats	2018	Sci Rep	8	1865	10.1038/s41598-018-20138-1 10.1038/s41598-018-20138-1.	Epidemiology-Babesia Study	English	primary peer-reviewed								B. venatorum (includes unnamed EU 1-3)																			B. vesperuginis
20446	A. Zamoto-Niikura, M. Tsuji, W. Qiang, S. Morikawa, K. I. Hanaki, P. J. Holman, C. Ishihara	The Babesia divergens Asia Lineage Is Maintained through Enzootic Cycles between Ixodes persulcatus and Sika Deer in Hokkaido, Japan	2018	Appl Environ Microbiol	84	e02491-17	10.1128/aem.02491-17 10.1128/AEM.02491-17. Print 2018 Apr 1.	Diagnostic Tests-Epidemiology-Babesia Study	English	primary peer-reviewed						B. divergens		B. venatorum (includes unnamed EU 1-3)
20447	S. A. Adalsteinsson, W. G. Shriver, A. Hojgaard, J. L. Bowman, D. Brisson, V. D'Amico, J. J. Buler	Multiflora rose invasion amplifies prevalence of Lyme disease pathogen, but not necessarily Lyme disease risk	2018	Parasit Vectors	11	54	10.1186/s13071-018-2623-0 10.1186/s13071-018-2623-0.	Epidemiology	English	primary peer-reviewed					B. microti
20450	S. Huang, L. Zhang, L. Yao, J. Li, H. Chen, Q. Ni, C. Pan, L. Jin	Human babesiosis in Southeast China: A case report	2018	Int J Infect Dis	68	36-38	10.1016/j.ijid.2018.01.004 10.1016/j.ijid.2018.01.004. Epub 2018 Jan 31.	Pathogenesis	English	primary peer-reviewed					B. microti
20454	J. Huang, K. Xiong, H. Zhang, Y. Zhao, J. Cao, H. Gong, Y. Zhou, J. Zhou	Molecular characterization of Babesia microti thioredoxin (BmTrx2) and its expression patterns induced by antiprotozoal drugs	2018	Parasit Vectors	11	38	10.1186/s13071-018-2619-9 10.1186/s13071-018-2619-9.	Babesia Study	English	primary peer-reviewed					B. microti
20459	S. Man, Y. Fu, Y. Guan, M. Feng, K. Qiao, X. Li, H. Gao, X. Cheng	Evaluation of a Major Surface Antigen of Babesia microti Merozoites as a Vaccine Candidate against Babesia Infection	2017	Front Microbiol	8	2545	10.3389/fmicb.2017.02545 10.3389/fmicb.2017.02545. eCollection 2017.	Pathogenesis-Mitigation	English	primary peer-reviewed					B. microti
20468	J. Blackberg, V. L. Lazarevic, K. P. Hunfeld, K. E. M. Persson	Low-virulent Babesia venatorum infection masquerading as hemophagocytic syndrome	2018	Ann Hematol	97	731-733	10.1007/s00277-017-3220-6 10.1007/s00277-017-3220-6. Epub 2017 Dec 29.	Pathogenesis	English	primary peer-reviewed								B. venatorum (includes unnamed EU 1-3)
20470	T. R. Mascarenhas, R. S. Silibovsky, P. Singh, K. A. Belden	Tick-borne illness after transplantation: Case and review	2017	Transpl Infect Dis	20	e12830	10.1111/tid.12830 10.1111/tid.12830. Epub 2018 Jan 25.	Pathogenesis	English	primary peer-reviewed					B. microti
20472	J. Szymczak, J. Kozlowska, M. Doligalska	Evaluation of inhibitory effect of redox-active antimalarial drug against Babesia microti in mice	2017	Ann Parasitol	63	223-227	10.17420/ap6303.109	Treatment	English	primary peer-reviewed					B. microti
20474	A. Egizi, V. Roegner, A. Faraji, S. P. Healy, T. L. Schulze, R. A. Jordan	A historical snapshot of Ixodes scapularis-borne pathogens in New Jersey ticks reflects a changing disease landscape	2018	Ticks Tick Borne Dis	9	418-426	10.1016/j.ttbdis.2017.12.009 10.1016/j.ttbdis.2017.12.009. Epub 2017 Dec 15.	Epidemiology	English	primary peer-reviewed					B. microti
20476	C. B. Graham, S. E. Maes, A. Hojgaard, A. C. Fleshman, S. W. Sheldon, R. J. Eisen	A molecular algorithm to detect and differentiate human pathogens infecting Ixodes scapularis and Ixodes pacificus (Acari: Ixodidae)	2018	Ticks Tick Borne Dis	9	390-403	10.1016/j.ttbdis.2017.12.005 10.1016/j.ttbdis.2017.12.005. Epub 2017 Dec 10.	Diagnostic Tests-Epidemiology	English	primary peer-reviewed					B. microti
20481	A. Karnchanabanthoeng, S. Morand, S. Jittapalapong, B. Carcy	Babesia Occurrence in Rodents in Relation to Landscapes of Mainland Southeast Asia	2018	Vector Borne Zoonotic Dis	18	121-130	10.1089/vbz.2017.2196 10.1089/vbz.2017.2196. Epub 2017 Dec 11.	Epidemiology	English	primary peer-reviewed					B. microti
20490	T. M. Lwin, N. Leigh, M. E. Iskandar, J. G. Steele, M. G. Wayne, A. M. Cooperman	Rare, Uncommon, and Unusual Complications After Pancreaticoduodenal Resection	2017	Surg Clin North Am	98	87-94	10.1016/j.suc.2017.09.015 10.1016/j.suc.2017.09.015.	Pathogenesis	English	primary peer-reviewed					B. microti
20505	S. Primus, L. Akoolo, S. Schlachter, N. Parveen	Screening of patient blood samples for babesiosis using enzymatic assays	2018	Ticks Tick Borne Dis	9	302-306	10.1016/j.ttbdis.2017.11.003 10.1016/j.ttbdis.2017.11.003. Epub 2017 Nov 12.	Diagnostic Tests	English	primary peer-reviewed					B. microti
20512	J. Dunaj, A. Moniuszko-Malinowska, I. Swiecicka, M. Andersson, P. Czupryna, K. Rutkowski, G. Zambrowski, J. Zajkowska, S. Grygorczuk, M. Kondrusik, R. Swierzbinska, S. Pancewicz	Tick-borne infections and co-infections in patients with non-specific symptoms in Poland	2018	Adv Med Sci	63	167-172	10.1016/j.advms.2017.09.004 10.1016/j.advms.2017.09.004. Epub 2017 Nov 7.	Epidemiology	English	primary peer-reviewed					B. microti
20517	J. Sharma, S. Baumeister, J. M. Przyborski, K. Lingelbach	Babesia divergens-infected red blood cells take up glutamate via an EAAT3 independent mechanism	2018	Int J Med Microbiol	308	148-154	10.1016/j.ijmm.2017.10.007 10.1016/j.ijmm.2017.10.007.	Babesia Study	English	primary peer-reviewed						B. divergens
20520	Q. Huang, J. Cao, Y. Zhou, J. Huang, H. Gong, H. Zhang, X. Q. Zhu, J. Zhou	Babesia microti Aldo-keto Reductase-Like Protein Involved in Antioxidant and Anti-parasite Response	2017	Front Microbiol	8	2006	10.3389/fmicb.2017.02006 10.3389/fmicb.2017.02006. eCollection 2017.	Pathogenesis-Treatment-Babesia Study	English	primary peer-reviewed					B. microti
20521	X. Hai, H. Zhang, Z. Wang, H. Gong, J. Cao, Y. Zhou, J. Zhou	Identification of 2-Cys Peroxiredoxin (BmTPx-2) as Antioxidant Active Molecule from Babesia microti	2017	Front Microbiol	8	1959	10.3389/fmicb.2017.01959 10.3389/fmicb.2017.01959. eCollection 2017.	Pathogenesis-Babesia Study	English	primary peer-reviewed					B. microti
20522	B. Tuvshintulga, M. AbouLaila, T. Sivakumar, D. S. Tayebwa, S. Gantuya, K. Naranbaatar, A. Ishiyama, M. Iwatsuki, K. Otoguro, S. Omura, M. A. Terkawi, A. Guswanto, M. A. Rizk, N. Yokoyama, I. Igarashi	Chemotherapeutic efficacies of a clofazimine and diminazene aceturate combination against piroplasm parasites and their AT-rich DNA-binding activity on Babesia bovis	2017	Sci Rep	7	13888	10.1038/s41598-017-14304-0 10.1038/s41598-017-14304-0.	Treatment	English	primary peer-reviewed					B. microti																			B. bovis				B. caballi	B. bigemina								Theileria equi-&gt; formerly Babesia equi
20523	Z. H. Gao, T. H. Huang, B. G. Jiang, N. Jia, Z. X. Liu, Z. T. Shao, R. R. Jiang, H. B. Liu, R. Wei, Y. Q. Li, H. W. Yao, M. E. von Fricken, J. F. Jiang, C. H. Du, W. C. Cao	Wide Distribution and Genetic Diversity of Babesia microti in Small Mammals from Yunnan Province, Southwestern China	2017	PLoS Negl Trop Dis	11	e0005898	10.1371/journal.pntd.0005898 10.1371/journal.pntd.0005898. eCollection 2017 Oct.	Epidemiology-Babesia Study	English	primary peer-reviewed					B. microti
20524	J. Wu, J. Cao, Y. Zhou, H. Zhang, H. Gong, J. Zhou	Evaluation on Infectivity of Babesia microti to Domestic Animals and Ticks Outside the Ixodes Genus	2017	Front Microbiol	8	1915	10.3389/fmicb.2017.01915 10.3389/fmicb.2017.01915. eCollection 2017.	Pathogenesis-Transmission	English	primary peer-reviewed					B. microti
20529	A. A. Mousa, D. B. Roche, M. A. Terkawi, K. Kameyama, K. Kamyingkird, P. Vudriko, A. Salama, S. Cao, S. Orabi, H. Khalifa, M. Ahmed, M. Attia, A. Elkirdasy, Y. Nishikawa, X. Xuan, E. Cornillot	Human babesiosis: Indication of a molecular mimicry between thrombospondin domains from a novel Babesia microti BmP53 protein and host platelets molecules	2017	PLoS One	12	e0185372	10.1371/journal.pone.0185372 10.1371/journal.pone.0185372. eCollection 2017.	Pathogenesis-Babesia Study	English	primary peer-reviewed					B. microti
20530	P. Paparone, P. W. Paparone	Variable clinical presentations of babesiosis: A case series	2017	Nurse Pract	42	1-7	10.1097/01.npr.0000525721.83984.14 10.1097/01.NPR.0000525721.83984.14.	Pathogenesis	English	primary peer-reviewed	Babesia not determined
20531	M. A. Rizk, S. A. E. El-Sayed, M. AbouLaila, R. Eltaysh, N. Yokoyama, I. Igarashi	Performance and consistency of a fluorescence-based high-throughput screening assay for use in Babesia drug screening in mice	2017	Sci Rep	7	12774	10.1038/s41598-017-13052-5 10.1038/s41598-017-13052-5.	Treatment-Diagnostic Tests	English	primary peer-reviewed					B. microti
20534	V. Honig, H. E. Carolan, Z. Vavruskova, C. Massire, M. R. Mosel, C. D. Crowder, M. A. Rounds, D. J. Ecker, D. Ruzek, L. Grubhoffer, B. J. Luft, M. W. Eshoo	Broad-range survey of vector-borne pathogens and tick host identification of Ixodes ricinus from Southern Czech Republic	2017	FEMS Microbiol Ecol	93	fix129		Epidemiology	English	primary peer-reviewed					B. microti			B. venatorum (includes unnamed EU 1-3)												Babesia sp not determined AND is NOT isolated from humans
20535	G. Morganti, S. Gavaudan, C. Canonico, S. Ravagnan, E. Olivieri, M. Diaferia, M. L. Marenzoni, M. T. Antognoni, G. Capelli, C. Silaghi, F. Veronesi	Molecular Survey on Rickettsia spp., Anaplasma phagocytophilum, Borrelia burgdorferi Sensu Lato, and Babesia spp. in Ixodes ricinus Ticks Infesting Dogs in Central Italy	2017	Vector Borne Zoonotic Dis	17	743-748	10.1089/vbz.2017.2154 10.1089/vbz.2017.2154. Epub 2017 Oct 12.	Epidemiology	English	primary peer-reviewed								B. venatorum (includes unnamed EU 1-3)
20537	S. A. Go, V. H. Phuoc, S. E. Eichenberg, Z. Temesgen, T. J. Beckman	Babesia microti infection and hemophagocytic lymphohistiocytosis in an immunocompetent patient	2017	Int J Infect Dis	65	72-74	10.1016/j.ijid.2017.09.026 10.1016/j.ijid.2017.09.026. Epub 2017 Oct 6.	Pathogenesis	English	primary peer-reviewed					B. microti
20539	K. Saetre, N. Godhwani, M. Maria, D. Patel, G. Wang, K. I. Li, G. P. Wormser, S. M. Nolan	Congenital Babesiosis After Maternal Infection With Borrelia burgdorferi and Babesia microti	2018	J Pediatric Infect Dis Soc	7	e1-e5	10.1093/jpids/pix074 10.1093/jpids/pix074.	Pathogenesis	English	primary peer-reviewed					B. microti
20543	J. Radzijevskaja, D. Mardosaite-Busaitiene, A. Aleksandraviciene, A. Paulauskas	Investigation of Babesia spp. in sympatric populations of Dermacentor reticulatus and Ixodes ricinus ticks in Lithuania and Latvia	2018	Ticks Tick Borne Dis	9	270-274	10.1016/j.ttbdis.2017.09.013 10.1016/j.ttbdis.2017.09.013. Epub 2017 Sep 21.	Epidemiology-Babesia Study	English	primary peer-reviewed					B. microti			B. venatorum (includes unnamed EU 1-3)																	B. canis
20546	J. R. Glanternik, I. L. Baine, M. R. Rychalsky, C. A. Tormey, E. D. Shapiro, R. S. Baltimore	A Cluster of Cases of Babesia microti Among Neonates Traced to a Single Unit of Donor Blood	2018	Pediatr Infect Dis J	37	269-271	10.1097/inf.0000000000001803 10.1097/INF.0000000000001803.	Pathogenesis	English	primary peer-reviewed					B. microti
20552	S. Davies, S. Abdullah, C. Helps, S. Tasker, H. Newbury, R. Wall	Prevalence of ticks and tick-borne pathogens: Babesia and Borrelia species in ticks infesting cats of Great Britain	2017	Vet Parasitol	244	129-135	10.1016/j.vetpar.2017.07.033 10.1016/j.vetpar.2017.07.033. Epub 2017 Aug 1.	Epidemiology	English	primary peer-reviewed								B. venatorum (includes unnamed EU 1-3)	B. cf microti (microti-like)
20556	M. Rybarova, M. Honsova, I. Papousek, P. Siroky	Variability of species of Babesia Starcovici, 1893 in three sympatric ticks (Ixodes ricinus, Dermacentor reticulatus and Haemaphysalis concinna) at the edge of Pannonia in the Czech Republic and Slovakia	2017	Folia Parasitol (Praha)	64		10.14411/fp.2017.028 10.14411/fp.2017.028.	Epidemiology-Babesia Study	English	primary peer-reviewed								B. venatorum (includes unnamed EU 1-3)																	B. canis
20559	J. D. Scott	First record of locally acquired human babesiosis in Canada caused by Babesia duncani: a case report	2017	SAGE Open Med Case Rep	5	2050313X17725645	10.1177/2050313x17725645 10.1177/2050313X17725645. eCollection 2017.	Pathogenesis	English	primary peer-reviewed							B. duncani
20560	I. Barakova, M. Derdakova, D. Selyemova, M. Chvostac, E. Spitalska, F. Rosso, M. Collini, R. Rosa, V. Tagliapietra, M. Girardi, C. Ramponi, H. C. Hauffe, A. Rizzoli	Tick-borne pathogens and their reservoir hosts in northern Italy	2018	Ticks Tick Borne Dis	9	164-170	10.1016/j.ttbdis.2017.08.012 10.1016/j.ttbdis.2017.08.012. Epub 2017 Sep 1.	Epidemiology	English	primary peer-reviewed					B. microti			B. venatorum (includes unnamed EU 1-3)																												B. capreoli
20565	L. Tonnetti, A. Laughhunn, A. M. Thorp, I. Vasilyeva, K. Dupuis, A. Stassinopoulos, S. L. Stramer	Inactivation of Babesia microti in red blood cells and platelet concentrates	2017	Transfusion	57	2404-2412	10.1111/trf.14280 10.1111/trf.14280. Epub 2017 Sep 5.	Mitigation	English	primary peer-reviewed					B. microti
20567	M. O. Andersson, B. Vichova, C. Tolf, S. Krzyzanowska, J. Waldenstrom, M. E. Karlsson	Co-infection with Babesia divergens and Anaplasma phagocytophilum in cattle (Bos taurus), Sweden	2017	Ticks Tick Borne Dis	8	933-935	10.1016/j.ttbdis.2017.08.005 10.1016/j.ttbdis.2017.08.005. Epub 2017 Aug 24.	Pathogenesis-Epidemiology	English	primary peer-reviewed						B. divergens
20574	S. Abdullah, C. Helps, S. Tasker, H. Newbury, R. Wall	Prevalence and distribution of Borrelia and Babesia species in ticks feeding on dogs in the U.K	2018	Med Vet Entomol	32	14-22	10.1111/mve.12257 10.1111/mve.12257. Epub 2017 Aug 28.	Epidemiology	English	primary peer-reviewed					B. microti	B. divergens		B. venatorum (includes unnamed EU 1-3)																	B. canis											B. capreoli
20584	X. R. Chen, L. I. Ye, J. W. Fan, C. Li, F. Tang, W. Liu, L. Z. Ren, J. Y. Bai	Detection of Kobe-type and Otsu-type Babesia microti in wild rodents in China's Yunnan province	2017	Epidemiol Infect	145	2704-2710	10.1017/s0950268817001686 10.1017/S0950268817001686. Epub 2017 Aug 14.	Epidemiology-Babesia Study	English	primary peer-reviewed					B. microti
20587	W. Rozej-Bielicka, A. Masny, E. Golab	High-resolution melting PCR assay, applicable for diagnostics and screening studies, allowing detection and differentiation of several Babesia spp. infecting humans and animals	2017	Parasitol Res	116	2671-2681	10.1007/s00436-017-5576-x 10.1007/s00436-017-5576-x. Epub 2017 Aug 10.	Diagnostic Tests	English	primary peer-reviewed					B. microti	B. divergens		B. venatorum (includes unnamed EU 1-3)																	B. canis
[truncated: 60 more rows]
[truncated: 1,041 more columns]

## Sheet: Babesia characterization
Refid	Author	Title	YearPublished	Journal	Volume	Pages	DOI	Babesiosis DCU_k	language	ArticleType	Babesia not determined	Human - serology	Babesia-Humans -> No babesia spp. found in this study, but would have been speciated if identified. (exclude)	NA	Babesia-Humans -> B. microti	Babesia-Humans -> B. divergens	Babesia-Humans -> B. duncani	Babesia-Humans -> B. venatorum (includes unnamed EU 1-3)	Babesia-Humans -> B. cf microti (microti-like)	Babesia-Humans -> B. divergens-like	Babesia-Humans -> B. sp. KO1	Babesia-Humans -> B. sp. MO1 (unnamed)	Babesia-Humans -> B. sp. WA1 (unnamed)	Babesia-Humans -> B. sp. XXB/HangZhou	Babesia-Humans -> B. sp. WA2 (unnamed)	Babesia-Humans -> B. CA1- type	Babesia-Humans -> B. TW1	Babesia-Humans -> B. crassa-like	Babesia-NOThuman -> Only serology conducted, babesia species not specified, and samples were NOT from humans	Babesia-NOThuman -> Babesia sp not determined AND is NOT isolated from humans	Babesia-NOThuman -> B. odocoilei	Babesia-NOThuman -> B. odocoilei-like	Babesia-NOThuman -> B. venatorum-like	Babesia-NOThuman -> B. bovis	Babesia-NOThuman -> B. canis	Babesia-NOThuman -> B. crassa	Babesia-NOThuman -> B. vesperuginis	Babesia-NOThuman -> B. caballi	Babesia-NOThuman -> B. bigemina	Babesia-NOThuman -> B. rossi	Babesia-NOThuman -> B. vogeli	Babesia-NOThuman -> B. conradae	Babesia-NOThuman -> B. gibsoni	Babesia-NOThuman -> B. rodhaini	Babesia-NOThuman -> B. sp. Coco (unnamed)	Babesia-NOThuman -> B. capreoli	Babesia-NOThuman -> Theileria equi-> formerly Babesia equi	Babesia-NOThuman -> B. sp 1 (Eurasia)	Babesia-NOThuman -> B. sp. 2 (eurasia)
[truncated: 243 more rows]
[truncated: 1,041 more columns]

[truncated: 14 more sheets: Transmission routes , Transmission Scenarios, Diagnostic Testing, Diagnostic Accuracy, Pathogenesis, Coinfections, Epidemiology (human), Epidemiology (non-human hosts), Epidemiology (ticks), Surveillance, Treatment, Mitigation, Societal Knowledge, Economic Analysis]
