# Supplementary material for: Zoonotic Babesia: A scoping review of the global evidence
Source: PLoS One. 2019 Dec 30;14(12):e0226781. doi: 10.1371/journal.pone.0226781 (PMC6936817; doi:10.1371/journal.pone.0226781)
Supplement: S1 Exclusions — (XLSX) [file pone.0226781.s003.xlsx]

## Sheet: exclusions
Refid	Author	Title	Year	Journal	Volume	Pages	DOI	language_comment	ArticleType	Pathogenesis	Treatment	Diagnostic Tests	Epidemiology	Transmission	Surveillance	Babesia Study	Mitigation	Other	Other_comment	Babesia not determined	Babesia-Humans -> No babesia spp. found in this study, but would have been speciated if identified. (exclude)	NA	Babesia-Humans -> B. microti	Babesia-Humans -> B. divergens	Babesia-Humans -> B. venatorum (includes unnamed EU 1-3)	Babesia-Humans -> B. cf. odocoilei / B. odocoilei-like	Babesia-NOThuman -> Babesia sp not determined AND is NOT isolated from humans	Babesia-NOThuman -> B. bovis	Babesia-NOThuman -> B. canis	Babesia-NOThuman -> B. caballi	Babesia-NOThuman -> B. bigemina	Babesia-NOThuman -> B. rodhaini	Babesia-NOThuman -> B. capreoli	Babesia-NOThuman -> Theileria equi-> formerly Babesia equi	Babesia-NOThuman -> B. ovis	Babesia-NOThuman -> B. occultans
996	Lu, Y.,Cai, Y. C.,Chen, S. H.,Chen, J. X.,Guo, J.,Chen, M. X.,Ai, L.,Chu, Y. H.,Chen, Z.,Zhou, X. N.	Establishment of the experimental animal model of Babesia microti	2012	Zhongguo Ji Sheng Chong Xue Yu Ji Sheng Chong Bing Za Zhi	30	423-7		Chinese	primary peer-reviewed	Pathogenesis													B. microti
1106	Yao, L. N.,Ruan, W.,Zeng, C. Y.,Li, Z. H.,Zhang, X.,Lei, Y. L.,Lu, Q. Y.,Che, H. L.	Pathogen identification and clinical diagnosis for one case infected with Babesia	2012	Zhongguo Ji Sheng Chong Xue Yu Ji Sheng Chong Bing Za Zhi	30	118-21		Chinese	primary peer-reviewed	Pathogenesis													B. microti
1149	Mendoza, N. M.,Leal, M. E.,Cucunuba, Z. M.	Make your own diagnosis: part I	2011	Biomedica	31	305-6	10.1590/s0120-41572011000300002	Spanish	primary peer-reviewed	Pathogenesis										Babesia not determined
1388	Pukhovskaia, N. M.,Rar, V. A.,Ivanov, L. I.,Vysochina, N. P.,Igolkina Ia, P.,Fomenko, N. V.,Zaraichenkova, N. V.,Plashkova, V. V.,Oreshkina, S. G.,Mal	PCR detection of the causative agents of infections transmitted by ticks on the Kamchatka Peninsula	2010	Med Parazitol (Mosk)		36-9		Russian	primary peer-reviewed				Epidemiology
1501	Poyraz, O.,Gunes, T.	Seroprevalance of Babesia microti in humans living in rural areas of the Sinop region	2010	Turkiye Parazitol Derg	34	81-5		Turkish	primary peer-reviewed				Epidemiology										B. microti
1877	Vasil	The parasitic system of human babesiasis	2008	Med Parazitol (Mosk)		36-40		Russian	primary peer-reviewed									Other	Can't Tell	Babesia not determined
2114	Lengauer, H.,Just, F. T.,Edelhofer, R.,Pfister, K.	Tick infestation and the prevalence of Borrelia burgdorferi and Babesia divergens in cattle in Bavaria	2006	Berl Munch Tierarztl Wochenschr	119	335-41		German	primary peer-reviewed				Epidemiology											B. divergens
2132	Sawczuk, M.,Maciejewska, A.,Adamska, M.,Skotarczak, B.	Roe deer (Capreolus capreolus) and red deer (Cervus elaphus) as a reservoir of protozoans from Babesia and Theileria genus in north-western Poland	2005	Wiad Parazytol	51	243-7		Polish	primary peer-reviewed				Epidemiology			Babesia Study								B. divergens
2541	Nohynkova, E.,Kubek, J.,Mest	A case of Babesia microti imported into the Czech Republic from the USA	2003	Cas Lek Cesk	142	377-81		Czech	primary peer-reviewed	Pathogenesis													B. microti
2566	Shaw, S.	Babesiosis	2003	Tijdschr Diergeneeskd	128	288-90		Dutch	primary peer-reviewed									Other	Can't tell
2571	Baumann, D.,Pusterla, N.,Peter, O.,Grimm, F.,Fournier, P. E.,Schar, G.,Bossart, W.,Lutz, H.,Weber, R.	Fever after a tick bite: clinical manifestations and diagnosis of acute tick bite-associated infections in northeastern Switzerland	2003	Dtsch Med Wochenschr	128	1042-7	10.1055/s-2003-39103	German	primary peer-reviewed	Pathogenesis			Epidemiology										B. microti
2574	Saito-Ito, A.,Dantrakool, A.,Kawai, A.,Yano, Y.,Takada, N.	Babesiosis	2003	Nihon Rinsho	61 (Suppl 2)	623-8		Japanese	primary peer-reviewed									Other	Can't tell
2629	Lopez Jimenez, L.	Infectious prophylaxis in splenectomized patients and babesiosis	2002	Med Clin (Barc)	119	436		Spanish	primary peer-reviewed								Mitigation			Babesia not determined
2981	Enemark, H.,Petersen, J. E.	Babesiosis in Denmark	1998	Ugeskr Laeger	160	6225		Danish	primary peer-reviewed									Other	Can't tell
2997	Jensen, K.	Babesiosis	1998	Ugeskr Laeger	160	5065		Danish	primary peer-reviewed		Treatment									Babesia not determined
3030	Berglund, J.	Ticks--a medical topic of current interest which sticks	1998	Lakartidningen	95	2695-700		Swedish	primary peer-reviewed									Other	Can't tell
3240	Miguelez, M.,Linares Feria, M.,Gonzalez, A.,Mesa, M. C.,Armas, F.,Laynez, P.	Human babesiosis in a patient after splenectomy	1996	Med Clin (Barc)	106	427-9		Spanish	primary peer-reviewed	Pathogenesis										Babesia not determined
4078	Woessner, S.,Drobnic, L.,Lafuente, R.,Verdaguer, A.,Florensa, L.,Sans-Sabrafen, J.	Asymptomatic babesiosis in a Polish immigrant with an imbalance in T subpopulations	1984	Med Clin (Barc)	82	284		Spanish	primary peer-reviewed	Pathogenesis										Babesia not determined
4079	Corachan, M.	Babesiosis	1984	Med Clin (Barc)	82	256-8		Spanish	primary peer-reviewed									Other	can't tell
4120	Henkel, G.,Centurier, C.,Weiland, G.	Isolation of a rodent babesiasis in southern Germany and its characterization	1983	Berl Munch Tierarztl Wochenschr	96	242-4		German	primary peer-reviewed							Babesia Study
4242	Nikol	Parasite-host relations of babesiae as a cause of disease in animals	1981	Angew Parasitol	22	121-3		German	primary peer-reviewed									Other	can't tell
4269	Hinaidy, H. K.	Bovine babesiasis in Austria. IV. Studies with killed vaccines	1981	Berl Munch Tierarztl Wochenschr	94	121-5		German	primary peer-reviewed								Mitigation
4393	Weiland, G.,Kratzer, I.	Fluorescence and enzymatic serological studies to demonstrate latent canine babesiasis	1979	Berl Munch Tierarztl Wochenschr	92	398-400		German	primary peer-reviewed	Pathogenesis
4494	Rabinovich, S. A.,Voronina, Z. K.,Stepanova, N. I.,Maruashvili, G. M.,Bakradze, T. L.	1st detection of human babesiasis in the USSR and a short analysis of the cases described in the literature	1978	Med Parazitol (Mosk)	47	97-107		Russian	primary peer-reviewed	Pathogenesis
4818	Gunders, A. E.	Human babesiasis	1971	Harefuah	81	560-1		Hebrew	primary peer-reviewed									Other	can't tell
4847	Rommel, M.	The nature of immunity against protozoa	1970	Berl Munch Tierarztl Wochenschr	83	461-5		German	primary peer-reviewed									Other	can't tell
4852	Krampitz, H. E.,Dennig, H. K.	New data on zooparasitic diseases in man. Epidemiology and pathology	1970	Munch Med Wochenschr	112	1932-40		German	primary peer-reviewed	Pathogenesis			Epidemiology
4992	Weyer, F.	Experiments with a strain of tick-bite fever from north Queensland	1959	Schweiz Z Pathol Bakteriol	22	609-20		German	primary peer-reviewed									Other	can't tell
4993	Weyer, F.	Observations on transmission of Brazilian spotted fever & Siberian tick fever to body lice	1958	Z Tropenmed Parasitol	9	174-93		German	primary peer-reviewed									Other	can't tell
5003	Weyer, F.	A laboratory infection with tick bite fever	1955	Z Tropenmed Parasitol	6	226-30		German	primary peer-reviewed									Other	can't tell
5005	Weyer, F.	Observations in a strain of South African tick fever	1954	Z Tropenmed Parasitol	5	205-18		German	primary peer-reviewed									Other	can't tell
5018	Grashchenkov, N. I.,Gurvich, A. M.,Fedorchuk, L. V.	Nature of tick encephalitis encountered in the Belorussian Soviet Republic	1951	Nevropatol Psikhiatriia	20	36-46		Russian	primary peer-reviewed									Other	can't tell
5020	Martin Borreguero, A.	Studies on exanthematous Mediterranean fever; hexamethylenetetramine and vitamin B1 therapy	1950	Medicamenta (Madr)	8	389		Spanish	primary peer-reviewed									Other	can't tell
5024	Lacorte, J. G.	Pantropic viruses; tick fever virus	1950	Rev Bras Med	7	385-8		Portugese	primary peer-reviewed									Other	can't tell
5037	Nikolaevskaia, Z. S.	Chemotherapy of the tick fever; therapeutic effect of sulfonamides	1947	Biull Eksp Biol Med	24	67-70		Russian	primary peer-reviewed		Treatment									Babesia not determined
5049	Pavlovsky, E. N.,Kuzmina, L. A.	On the possibility of the transmission of the spirochetes of tick recurrent fever by Ornithodorus lahorensis to monkeys and man	1945	Med Parazitol (Mosk)	14	66-70		Russian	primary peer-reviewed					Transmission						Babesia not determined
5051	Pavlovsky, E. N.	Natural endemicity of tick recurrent fever in the Turkoman Socialist Soviet Republic	1945	Med Parazitol (Mosk)	14	56-9		Russian	primary peer-reviewed				Epidemiology							Babesia not determined
5736	Walter, G.	Isolation of Babesia microti (Franca 1912) from free-living nymphs of Ixodes ricinus (Linnaeus 1758)	1981	Acta Tropica	38	187-188		German	primary peer-reviewed				Epidemiology										B. microti
5763	Hinaidy, H. K.	Die Babesiose des Rindes in Österreich: III. Taxonomie und Morphologie von Babesia divergens	1981	Zentralblatt für Veterinärmedizin Reihe B	28	146-160	10.1111/j.1439-0450.1981.tb01749.x	German	primary peer-reviewed									Other	can't tell					B. divergens
5946	Weiland, G.	Enzyme linked immunosorbent assay (ELISA): A new serodiagnostic method for the detection of parasitic infections	1978	Munchener Medizinische Wochenschrift	120	1457-1460		German	primary peer-reviewed			Diagnostic Tests
5970	Krampitz, H. E.,Bäumler, W.	Occurrence, host range and seasonal prevalence of Babesia microti (França, 1912) in Rodents of Southern Germany	1978	Zeitschrift für Parasitenkunde Parasitology Research	58	15-33	10.1007/BF00930788	German	primary peer-reviewed				Epidemiology										B. microti
6043	Nikol'skiǐ, S. N.,Nikiforenko, V. I.,Pozov, S. A.	Epizootiology of piroplasmosis in Siberia	1977	Veterinariia		71-75		Russian	primary peer-reviewed									Other	can't tell
6053	Mirzabekov, K. D.	The invasion rate and developmental forms of three Babesia species and piroplasmids (Piroplasmida) in eggs of ixodid ticks (Russian)	1977	Parazitologiya	11	230-235		Russian	primary peer-reviewed									Other	can't tell
6117	Zasukhin, D. N.,D'Iakonov, L. P.,Krasil'nikov, E. N.	Systematic classification of Toxoplasma, Haemosporidia and Piroplasma	1976	Veterinariia		71-75		Russian	primary peer-reviewed							Babesia Study
6172	Sebek, Z.	Blood parasites of wild small mammals in Czechoslovakia	1975	Folia Parasitologica	22	11-20		German	primary peer-reviewed				Epidemiology
6215	Mehlhorn, H.,Scholtyseck, E.	Cytological studies on host parasite relationships in sporozoa (Eimeria, toxoplasma, sarcocystis, frenkelia, hepatozoon, plasmodium, and babesia) by different methods	1974	Microscopica Acta	75	429-451		German	primary peer-reviewed							Babesia Study				Babesia not determined
6227	Dennig, H. K.,Lehner, M.,Teubner, F.	Examinations and survey on the occurrence of bovine babesiosis in the district of Southern Bavaria	1974	Berliner und Munchener Tierarztliche Wochenschrift	87	190-193		German	primary peer-reviewed				Epidemiology											B. divergens
6267	Kusonoki, Y.,Tsuchimoto, M.,Ito, Y.,Osaki, H.	Canine piroplasmoses in Tokushima city and their treatment (Japanese)	1973	MED.BIOL.	87	285-288		Japanese	primary peer-reviewed		Treatment
6268	Rudolph, W.,Rosende, S.,Correa, J.	Equine piroplasmosis: Preliminary assays in the preparation of a complement fixation antigen	1973	Boletin Chileno de Parasitologia	28	3-6		Spanish	primary peer-reviewed									Other	can't tell
6269	Sebek, Z.,Rosicky, B.,Vavra, J.	Some little known protozoal diseases in man and the possibility of their occurrence in Czechoslovakia	1973	Cesko-Slovenska Epidemiologie Mikrobiologie Imunologie	22	186-193		Czech	primary peer-reviewed									Other	can't tell
6415	Friedhoff, K.,Scholtyseck, E.	Feinstrukturen und Entwicklung erythrocytärer Stadien von Babesia bigemina, B. divergens und B. ovis	1970	Zeitschrift für Parasitenkunde	34	7	10.1007/BF00629133	German	primary peer-reviewed							Babesia Study								B. divergens							B. bigemina				B. ovis
6550	Enigk, K.,Friedhoff, K.	Zur Wirtsspezifität von Babesia divergens (Piroplasmidea)	1962	Zeitschrift für Parasitenkunde	21	238-256	10.1007/BF00261367	German	primary peer-reviewed	Pathogenesis														B. divergens
6623	Walory, J.,Bukowska, B.,Grzesiowski, P.,Czarnecka, I.,Paluchowska, E.,Zabielski, S.,Grzywocz, A.	Serpprevalence of antibodies against Anaplasma phagocytophilum, Babesia microti i Borrelia burgdorferi in adults in North-Eastern Poland	2005	Polski Merkuriusz Lekarski	19	754-757		Polish	primary peer-reviewed				Epidemiology										B. microti
6647	Ruscio, M.	Laboratory medicine response in transmitted tick-borne diseases	2005	Rivista Italiana della Medicina di Laboratorio	1	103-107		Italian	ConfPro-w/detail									Other	Can't tell
6685	Kimmig, P.,Oehme, R.,Hassler, D.	Treatment after tick bites - Problematics of borrelia infection	2005	Padiatrische Praxis	67	129-130		German	primary peer-reviewed									Other	Can't tell
6795	Gazeta, G. S.,Carvalho, R. W.,Avelar, R. F.,Amorim, M.,Aboud-Dutra, A. E.	Occurrence of babesia sp in small rodents in Brazil	2004	Arquivo Brasileiro de Medicina Veterinaria e Zootecnia	56	741-744		Portuguese	primary peer-reviewed				Epidemiology
6865	Suárez González, V. M.,Tawfik, E. S.	The situation of veterinary hygiene in ruminant livestock breeding with special regard to endo- and ectoparasites in the always humid South America tropics	2004	Journal of Agriculture and Rural Development in the Tropics and Subtropics, Supplement		1-140		German	Thesis									Other	Can't tell
7024	Nohýnková, E.,Kubek, J.,Měštková, O.,Chalupa, P.,Hubálek, Z.	A case of Babesia microti infection imported to the Czech Republic from the USA	2003	Casopis Lekaru Ceskych	142	377-381		Czech	primary peer-reviewed	Pathogenesis													B. microti
7119	Inci, A.,Çakmak, A.,Karaer, Z.,Dinçer, Ş,Sayin, F.,Iça, A.	Seroprevalence of bovine babesiosis around Kayseri	2002	Turkish Journal of Veterinary and Animal Sciences	26	1345-1350		Turkish	primary peer-reviewed				Epidemiology											B. divergens				B. bovis			B. bigemina
7142	Camacho, A. T.,Pallas, E.,Gestal, J. J.,Guitián, J.,Olmeda, A. S.,Kenny, M.,Telford, S.,Spielman, A.	Babesia microti: a new form of human babesiosis in Europe?	2002	Enfermedades Infecciosas y Microbiologia Clinica	20	417-418		Spanish	primary peer-reviewed									Other	can't tell				B. microti
7259	Aktaş, M.,Dumanli, N.,Karaer, Z.,Çakmak, A.,Sevgili, M.	Seroprevalences of Babesiea species in Cattle in Elaziǧ, Malatya and Tunceli provinces	2001	Turkish Journal of Veterinary and Animal Sciences	25	447-451		Turkish	primary peer-reviewed				Epidemiology											B. divergens				B. bovis			B. bigemina
7455	Kohn, B.,Reitemeyer, S.,Giger, U.,Brunnberg, L.	Establishment of a canine blood bank at a German University Veterinary Hospital	2000	Kleintierpraxis	45	331-349		German	primary peer-reviewed									Other	Can't tell
7626	Edelhofer, R.,Weißenbacher, E.,Bergmann, A.,Kutzer, E.	Fieldtrials to assess the currentformalin-inactivated killed vaccine aqainst Babesia diverqens used in Austria	1998	Wiener Tierarztliche Monatsschrift	85	404-409		German	primary peer-reviewed								Mitigation							B. divergens
7749	Moik, K.,Gothe, R.	Babesia infections of felids and a report on a case in a cat in Germany	1997	Tierarztliche Praxis Ausgabe K: Kleintiere - Heimtiere	25	532-535		German	primary peer-reviewed	Pathogenesis
7824	López Jiménez, L.	Babesiosis in a splenectomized patient. Is it the first case in Spain?	1997	Medicina clínica	108	717		Spanish	primary peer-reviewed	Pathogenesis
7939	Vargas Pabón, M.,Rosón Porto, C.,López Ponga, B.,Menéndez de León, B.,Carrera Fernández, D.,Fanjul Colunga, E.	Hemolytic anemia and kidney failure in a female splenectomy patient	1996	Revista clínica española	196	335-336, 339		Spanish	primary peer-reviewed	Pathogenesis										Babesia not determined
7956	Miguélez, M.,Linares Feria, M.,González, A.,Mesa, M. C.,Armas, F.,Laynez, P.	Human babesiosis in a splenectomized patient	1996	Medicina Clinica	106	427-429		Spanish	primary peer-reviewed	Pathogenesis										Babesia not determined
8029	Garcia Delgado, F.,Sanchez Rodriguez, A.,Martinez Cuellar, S.,Chirosa Rios, M. A.,Guerrero Arjona, Y. A.	Babesiosis as a cause of septic shock and multiple systems organ failure: An infrequent association	1995	Medicina Intensiva	19	429-431		Spanish	primary peer-reviewed	Pathogenesis										Babesia not determined
8298	Cañas, E.,de Alarcón, A.,Regordán, C.,Viciana, P.	Babesiosis in an immunocompetent patient	1992	Revista Clinica Espanola	190	45		Spanish	primary peer-reviewed	Pathogenesis										Babesia not determined
8670	Huynen, M. M. T. E.,Van Vliet, A. J. H.	Climate change and health situation in the Netherlands	2009	Nederlands Tijdschrift voor Geneeskunde	153	2425-2429		Dutch	primary peer-reviewed									Other	Can't tell
8685	Çiçek, H.,Karatepe, M.,Çakir, M.,Eser, M.	Blood parasites detected from Anatolian squirrel, Spermophilus xanthophrymnus (Rodentia: Sciuridae) in Nigde Province, Turkey	2009	Ankara Universitesi Veteriner Fakultesi Dergisi	56	147-148		Turkish	primary peer-reviewed				Epidemiology										B. microti
9079	Häselbarth, K.,Kurz, M.,Hunfeld, K. P.,Krieger, G.	Babesiosis in an immunocompromised german patient	2008	Medizinische Klinik	103	104-107	10.1007/s00063-008-1014-2	German	primary peer-reviewed	Pathogenesis															B. venatorum (includes unnamed EU 1-3)
9256	Everaert, D.,Geysen, D.,Brandt, J.,Witters, J.,Deprez, P.,Claerebout, E.	First reported case of bovine babesiosis in Flanders	2007	Vlaams Diergeneeskundig Tijdschrift	76	208-215		Dutch	primary peer-reviewed				Epidemiology											B. divergens
9340	Akhmerova, L. G.,Ter-letsky, A. V.,Galieva, E. R.,Rogachyov, V. A.,Krinitsyna, L. S.	Methods for the diagnosis of babesiasis in humans	2006	Gematologiya i Transfusiologiya	51	13-15		Russian	primary peer-reviewed			Diagnostic Tests								Babesia not determined
9742	Lu, Y. Y.,Peng, H.,Zhu, H. M.,Li, J.,Xue, S. L.	Investigation of two blood parasitic protozoa infection in farmed Macaca fascicularis in Guangxi Zhuang Autonomous Region	2016	Chinese Journal of Schistosomiasis Control	28	141-145	10.16250/j.32.1374.2015241	Chinese	primary peer-reviewed				Epidemiology										B. microti
9962	Paoli, M.,Tessarin, C.,Ravagnan, S.,Simonato, G.,Gabrielli, S.,Cassini, R.	Epidemiological survey on bovine piroplasmoses in an area of Eastern Trentino, Italy	2015	Large Animal Review	21	107-114		Italian	primary peer-reviewed				Epidemiology											B. divergens	B. venatorum (includes unnamed EU 1-3)			B. bovis			B. bigemina
10432	Rar, V. A.,Epikhina, T. I.,Tikunova, N. V.,Bondarenko, E. I.,Ivanov, M. K.,Yakimenko, V. V.,Malkova, M. G.,Tancev, A. K.	DNA detection of pathogens transmitted by ixodid ticks in blood of small mammals inhabiting the forest biotopes in middle irtysh area (Omsk region, West Siberia)	2014	Parazitologiya	48	37-53		Russian	primary peer-reviewed				Epidemiology										B. microti
11101	Silaghi, C.,Hamel, D.,Pfister, K.,Rehbein, S.	Babesia species and co-infection with Anaplasma phagocytophilum in free-ranging ungulates from Tyrol (Austria)	2011	Wiener Tierarztliche Monatsschrift	98	268-274		German	primary peer-reviewed				Epidemiology											B. divergens	B. venatorum (includes unnamed EU 1-3)	B. cf. odocoilei / B. odocoilei-like							B. capreoli
11493	Walter, G.	Babesia microti (strain 'Hannover I'): Transmission by Ixodes ricinus and course of parasitaemia in the bank vole (Clethrionomys glareolus) and the field vole (Microtus agrestis). [German]	1984	Acta Tropica	41	259-264		German	primary peer-reviewed	Pathogenesis				Transmission									B. microti
11574	Mehlhorn, H.,Raether, W.,Schein, E.	Light and electron microscopic studies on the life cycle of Babesia microti and the effects of Pentamidin on the intraerythrocytic stages. [German]	1986	Deutsche Tierarztliche Wochenschrift	93	400-405		German	primary peer-reviewed							Babesia Study							B. microti
11640	Boch, J.	Babesia infections in horses, cattle and dogs in southern Germany. [German]	1985	Tierarztliche Praxis	1	3-7		German	primary peer-reviewed				Epidemiology											B. divergens					B. canis	B. caballi				Theileria equi-&gt; formerly Babesia equi
11679	Schreuder, B. E.,van Wijk, C.	An outbreak of babesiosis in Eastern Flevoland. [Dutch]	1984	Tijdschrift voor diergeneeskunde	109	549-553		Dutch	primary peer-reviewed				Epidemiology											B. divergens
11813	Walter, G.	Transmission of Babesia microti by nymphs of Dermacentor marginatus, D. reticulatus, Haemaphysalis punctata, Rhipicephalus sanguineus and Ixodes hexagonus. [German]	1982	Zeitschrift fur Parasitenkunde (Berlin, Germany)	66	353-354		German	primary peer-reviewed					Transmission									B. microti
11954	Weiland, G.,Reif, L.,Schmidt, M.,Boch, J.	Serological studies to determine Babesia divergens infection in cattle. [German]	1980	Berliner und Munchener tierarztliche Wochenschrift	93	261-264		German	primary peer-reviewed				Epidemiology											B. divergens
11955	Sebek, Z.,Sixl, W.,Stunzner, D.,Valova, M.,Hubalek, Z.,Troger, H.	Blood parasites of small wild mammals in Steiermark and Burgenland. [German]	1980	Folia parasitologica	27	295-301		German	primary peer-reviewed				Epidemiology										B. microti
12373	Anonymous	(Human babesiasis following splenectomy]). [German]	1970	Deutsche medizinische Wochenschrift (1946)	95	1034		German	primary peer-reviewed	Pathogenesis										Babesia not determined
12393	Jerichow, H.,Jungmann, R.	Deleterious effects of Babesia divergens. 1. The levels of potassium, calcium, magnesium and iron in blood serum or plasma in clinically manifest piroplasmosis under conditions of natural infection. [German]	1969	Monatshefte fur Veterinarmedizin	24	732-736		German	primary peer-reviewed	Pathogenesis														B. divergens
14897	Hao, G. F.,Li, H.,Sun, Y.,Ge, R. P.,Qiao, G. Q.,Li, B.,Tian, W. Z.,Shi, N. X.,Yang, X. Y.	Detection of tick and tick-borne pathogen in some ports of Inner Mongolia. [Chinese]	2009	Zhonghua liu xing bing xue za zhi = Zhonghua liuxingbingxue zazhi	30	365-367		Chinese	primary peer-reviewed				Epidemiology										B. microti
15206	Kar, S.,Guven, E.,Karaer, Z.	A babesiosis case in February in Ankara. [Turkish]	2008	Turkiye parazitolojii dergisi / Turkiye Parazitoloji Dernegi = Acta parasitologica Turcica / Turkish Society for Parasitology	32	379-381		Turkish	primary peer-reviewed	Pathogenesis													B. microti
15211	Buelvas, F.,Alvis, N.,Buelvas, I.,Miranda, J.,Mattar, S.	A high prevalence of antibodies against Bartonella and Babesia microti has been found in villages and urban populations in Cordoba, Colombia. [Spanish]	2008	Revista de Salud Publica	10	168-177	http://dx.doi.org/10.1590/S0124-00642008000100016	Spanish	primary peer-reviewed				Epidemiology										B. microti
15793	Skotarczak, B.,Sawczuk, M.	Occurrence of Babesia microti in ticks Ixodes ricinus on selected areas of western Pomerania. [Polish]	2003	Wiadomosci parazytologiczne	49	273-280		Polish	primary peer-reviewed				Epidemiology										B. microti
15826	Przybylinska, A.,Bielicki, D.,Kuzna-Grygiel, W.	The case of babesiosis in a patient with ulcerative colitis treated with immunosuppressive drugs. [Polish]	2004	Gastroenterologia Polska	11	607-609		Polish	primary peer-reviewed	Pathogenesis										Babesia not determined
16057	Matsui, T.,Inoue, R.,Kajimoto, K.,Tamekane, A.,Okamura, A.,Katayama, Y.,Shimoyama, M.,Chihara, K.,Saito-Ito, A.,Tsuji, M.	First documentation of transfusion-associated babesiosis in Japan. [Japanese]	2000	[Rinsho ketsueki] The Japanese journal of clinical hematology	41	628-634		Japanese	primary peer-reviewed	Pathogenesis										Babesia not determined
16245	Saitoito, A.,Rai, S. K.,He, S.,Kohsaki, M.,Tsuji, M.,Ishihara, C.	First demonstration of Babesia parasitizing in human in Japan. [Japanese]	1999	Kansenshogaku zasshi	73	1163-1164		Japanese	primary peer-reviewed	Pathogenesis										Babesia not determined
16311	Suarez Hernandez, M.,Alonso Castellano, M.,Pelaez Martinez, R.,Sanchez Perez, B.,Bravo Gonzalez, J. R.,Sanchez Sibello, A.	Investigation of Babesia in farm workers and blood donors in the province of Ciego de Avila. [Spanish]	1997	Revista cubana de medicina tropical	49	130-135		Spanish	primary peer-reviewed				Epidemiology							Babesia not determined
16314	Humiczewska, M.,Kuzna-Grygiel, W.	A case of imported human babesiosis in Poland. [Polish]	1997	Wiadomosci parazytologiczne	43	227-229		Polish	primary peer-reviewed	Pathogenesis										Babesia not determined
16496	Konopka, E.,Sinski, E.	Experimental infection of mice with Babesia microti: characterization of parasitemia. [Polish]	1996	Wiadomosci parazytologiczne	42	395-406		Polish	primary peer-reviewed	Pathogenesis													B. microti
16734	Huwer, M.,Schwarzmaier, A.,Hamel, H. D.,Will, R.	The occurrence of Babesia divergens in the Freiburg i. Br. district and piroplasmosis prevention trials in cattle. [German]	1994	Berliner und Munchener tierarztliche Wochenschrift	107	198-202		German	primary peer-reviewed								Mitigation							B. divergens
16803	Drossigk, U.,Mielke, D.,Adam, M.	Morphological studies of Babesia divergens during continuous transfer in Meriones unguiculatus. [German]	1993	Applied parasitology	34	279-282		German	primary peer-reviewed							Babesia Study								B. divergens
18217	Wang, HuaSu,Peng, Heng,Zhu, HuaiMin,Xue, ShaoLi	Investigation of Babesia spp. infections in blood donors in Guangxi, China. [Chinese]	2016	Academic Journal of Second Military Medical University	37	283-287		Chinese	primary peer-reviewed				Epidemiology										B. microti
18448	Zhang, Jia,Si, ChenChen,Cai, YuChun,Lu, Yan,Chen, ShaoHong,Chen, JiaXu	Component analysis and preliminary application of soluble antigens of Babesia microti. [Chinese]	2014	Chinese Journal of Zoonoses	30	469-472		Chinese	primary peer-reviewed			Diagnostic Tests											B. microti
18460	Cao, XiaoMei,Zhang, XiaoLong,Fang, Wei,Qiao, Shun,Liu, WenJin,Yang, PengFei,Wei, HuaiBo,Tian, Li,Yao, LiSi,Guo, TianYu,Yang, Yu	Detection of pathogen infections in parasitic ticks of wild rodents at Erenhot port. [Chinese]	2014	Zhongguo Meijie Shengwuxue ji Kongzhi Zazhi = Chinese Journal of Vector Biology and Control	25	127-130		Chinese	primary peer-reviewed				Epidemiology										B. microti
18484	Chen, ShaoHong,Cai, YuChun,Chen, JiaXu,Lu, Yan,Yu, Zang,Zhang, YongNian,Ai, Lin,Zhou, XiaoNong	Ultramicrostructure observation of Babesia microti. [Chinese]	2013	Chinese Journal of Zoonoses	29	1072-1075		Chinese	primary peer-reviewed							Babesia Study							B. microti
18537	Rodriguez Diego, J. G.,Olivares, J. L.,Sanchez Castilleja, Y.,Aleman, Y.,Arece, J.	Climate changes and their effect on some groups of parasites. [Spanish]	2013	Revista de Salud Animal	35	145-150		Spanish	primary peer-reviewed				Epidemiology							Babesia not determined
18544	Wang, Wang,Yang, Yu,Wang, Jing,Zhao, TingTing,Sun, XiaoHong,Liu, LiJuan	High-throughput xMAP suspension arrays for simultaneous detection of 9 tick-borne pathogens. [Chinese]	2013	Zhongguo Meijie Shengwuxue ji Kongzhi Zazhi = Chinese Journal of Vector Biology and Control	24	397-401		Chinese	primary peer-reviewed			Diagnostic Tests								Babesia not determined
18597	Huang, YanLi,Cao, Jie,Lin, ZhiBing,Zhang, HouShuang,Zhou, YongZhi,Hu, YongHao,Zhou, JinLin	Recombinant expression of Babesia microti truncated BmSA1 and evaluation of its diagnostic potential in murine infection. [Chinese]	2012	Acta Parasitologica et Medica Entomologica Sinica	19	213-219		Chinese	primary peer-reviewed	Pathogenesis													B. microti
18654	Fan, DongHui,Li, Ming,Xu, HeFei,Hu, ManXia,Zhang, Jian,Sun, Yi	The situation of mice and ticks infected by Babesia microtic. [Chinese]	2012	Chinese Journal of Hygienic Insecticides & Equipments	18	48-50		Chinese	primary peer-reviewed				Epidemiology										B. microti
18897	Saito-Ito, A.,Ohmori, S.,Kawai, A.	Rodents and human Babesia infections. [Japanese]	2009	Journal of Veterinary Medicine, Japan	62	987-992		Japanese	primary peer-reviewed									Other	Can't Tell	Babesia not determined
18906	Pu, Yun,Li, Juan,Song, XiuHuan,Li, BaoGui,Ma, ChengZhen,Li, BingXin,Yang, HuaiNing	Detection and analysis on important ticks and tick-borne pathogen at Jilin port areas, China. [Chinese]	2009	Acta Parasitologica et Medica Entomologica Sinica	16	228-232		Chinese	primary peer-reviewed				Epidemiology										B. microti	B. divergens
18912	Hu, ManXia,Zhang, Jian,Fan, DongHui,Fu, WeiMing,Sun, XiuFeng,Yang, LiWei	Detection of rodents infected by new tick pathogens in Suifenhe and Dongning ports. [Chinese]	2009	Zhongguo Meijie Shengwuxue ji Kongzhi Zazhi = Chinese Journal of Vector Biology and Control	20	573-576		Chinese	primary peer-reviewed				Epidemiology										B. microti	B. divergens
18978	Liu, Yun,Wang, HongBin,Kenichiro, O.	Cross protection in Babesia microti immunized mice against Babesia rodhaini reinfection. [Chinese]	2008	Immunological Journal	24	656-659		Chinese	primary peer-reviewed								Mitigation						B. microti									B. rodhaini
19108	Bodaan, C.,Nijhof, A. M.,Postigo, M.,Nieuwenhuijs, H.,Opsteegh, M.,Franssen, L.,Jebbink, F.,Jansen, S.,Jongejan, F.	Ticks and tickborne pathogens of pets in the Netherlands. [Dutch]	2007	Tijdschrift voor Diergeneeskunde	132	517-523		Dutch	primary peer-reviewed				Epidemiology										B. microti	B. divergens
19309	Kalman, D.,Sreter, T.,Szell, Z.,Egyed, L.	Babesiosis in humans. First record of finding Babesia microti in Hungary. Second communication and a review of literature. [Hungarian]	2003	Magyar Allatorvosok Lapja	125	556-560		Hungarian	primary peer-reviewed				Epidemiology										B. microti
19598	Shi, ZhenBao,Li, ZhenZhen,Gao, QuanRong	A case with Babesia infection. [Chinese]	1996	Chinese Journal of Parasitology & Parasitic Diseases	14	240		Chinese	primary peer-reviewed	Pathogenesis										Babesia not determined
19608	Caracappa, S.,Prato, F.,Marco, V. di,Riili, S.,Loria, G. R.	Tickborne diseases in Sicilian cattle. [Italian]	1997	Atti della Societa Italiana di Buiatria	29	371-379		Italian	primary peer-reviewed				Epidemiology											B. divergens				B. bovis			B. bigemina
19628	Hong, LinXian,Yang, WenChuan,Peng, WenFeng,Lin, YuGuang	A survey on the parasitic protozoa of rodents from Xiamen Offujian province and Tacheng of Xinjiang Autonomous Region, China. [Chinese]	1994	Wuyi Science Journal	12C	144-148		Chinese	primary peer-reviewed				Epidemiology										B. microti
19632	Gun, H.,Tanyuksel, M.,Yukar, B. A.,Ckmak, A.,Karaer, Z.	First serodiagnosis of human babesiosis in Turkey. [Turkish]	1996	Turkiye Parazitoloji Dergisi	20	1-7		Turkish	primary peer-reviewed				Epidemiology											B. divergens				B. bovis
19724	Niepold, J.	Examination of cattle sera for simultaneous infection with Borrelia burgdorferi and Babesia divergens. [German]	1990	Untersuchung von Rinderseren auf das simultane Vorkommen von Infektionen mit Borrelien	89			German	Thesis				Epidemiology											B. divergens
19737	Canas, E.,Alarcon, A. de,Regordan, C.,Viciana, P.	Babesiosis in an immunocompetent patient. [Spanish]	1992	Revista Clinica Espanola	190	45		Spanish	primary peer-reviewed	Pathogenesis										Babesia not determined
19904	Oechtering, H. A.	Immune response to Babesia microti infection in hamsters (Mesocricetus auratus). [German]	1986	Die Immunantwort auf die Babesia microti Infektion beim Hamster	180	102		German	Thesis	Pathogenesis													B. microti
19936	Calvo de Mora, A.,Garcia Castellano, J. M.,Herrera, C.,Jimenez Alonso, J.	Human babesiosis: report of a fatal case. [Spanish]	1985	Medicina Clinica	85	515-516		Spanish	primary peer-reviewed	Pathogenesis										Babesia not determined
19942	Buschmann, H.	Study of the occurrence of Babesia infections in man in Bavaria. [German]	1985	Vet Med Diss Nr		3363		German	Thesis				Epidemiology										B. microti	B. divergens
19963	Krampitz, H. E.	On some potential pathogenic microorganisms from indigenous ticks (Babesia microti, Haemobartonella, spirochaetes). [German]	1983	Tropenmedizin, Parasitologie: Trypanosomiasis, Malaria, Bilharziose, Onchozerkose, importierte Virusinfektionen, Lepra, Intermediate Technology, Zecken und durch sie ubertragene Krankheiten, Immundiagnostik. Gemeinsame Tagung				German	primary peer-reviewed				Epidemiology										B. microti
19989	Li, J. F.,Meng, D. B.,Wang, Q. F.,Dong, X. R.,Wang, J. Y.	The discovery of human babesiosis. [Chinese]	1984	Chinese Journal of Veterinary Medicine	10	19-20		Chinese	primary peer-reviewed	Pathogenesis										Babesia not determined
20086	Walter, G.,Weber, G.	Studies on the transmission (trans-stadial, transovarial) of Babesia microti, strain "Hannover I", in Ixodes ricinus. [German]	1981	Tropenmedizin und Parasitologie	32	228-230		German	primary peer-reviewed					Transmission									B. microti
20159	Walter, G.,Liebisch, A.	Investigations on the ecology of some blood Protozoa of wild small mammals in North Germany. [German]	1980	Acta Tropica	37	31-40		German	primary peer-reviewed				Epidemiology	Transmission									B. microti
20206	Osorno, B. M.	Isolation and diagnosis of Babesia infecting man and animals. [Spanish]	1978	Revista de Medicina Veterinaria, Buenos Aires	59	143		Spanish	primary peer-reviewed									Other	can't tell
20208	Miguel Osorno, B.,Vega, C.	Presence of Babesia in cattle, dogs, lambs, horses and Man in Hueytamalco, Puebla State, Mexico. [Spanish]	1975	Tecnica Pecuaria en Mexico	29	94		Spanish	primary peer-reviewed				Epidemiology							Babesia not determined							Babesia sp not determined AND is NOT isolated from humans
20260	Gobel, E.,Patzig, F. M.,Krampitz, H. E.	Ultrastructure of the intra-erythrocytic stages of Babesia microti (strains Munchen and Thun), with reference to multiplication and feeding mechanism of the parasite. [German]	1978	Berliner und Munchener Tierarztliche Wochenschrift	91	439-445		German	primary peer-reviewed							Babesia Study							B. microti
20276	Harambasic, H.,Krsnjavi, B.,Urbanke, A.	The second case of human babesiosis (piroplasmosis) in Yugoslavia. [Serbo-Croatian]	1976	Acta Parasitologica Iugoslavica	7	37-41		Serbo-Croatian	primary peer-reviewed	Pathogenesis														B. divergens
20913	RongRong Kuai, AiLing Zhu, Yan Dong, Chen Zheng, JiaXu Chen, KuiYang Zheng, XiangYe Liu	Comparison of artesunate and quinine as treatments for babesiosis. [Chinese]	2017	Zhongguo Bingyuan Shengwuxue Zazhi / Journal of Pathogen Biology	12	872-874		Chinese	primary peer-reviewed		Treatment									Babesia not determined
20917	Qiang Huang, Jie Cao, YongZhi Zhou, HaiYan Gong, HouShuang Zhang, JinLin Zhou	Gene cloning and characterization of aldo-keto reductase BmAKR2 from Babesia microti. [Chinese]	2017	Chinese Veterinary Science / Zhongguo Shouyi Kexue	47	1227-1233		Chinese	primary peer-reviewed							Babesia Study							B. microti
20922	YuChun Cai, JiaXu Chen, Yan Lu, Lin Ai, Fen Wu, ShaoHong Chen	Influence of liquid nitrogen cryopreservation to survive capability of Babesia microti standard strain. [Chinese]	2017	Chinese Journal of Zoonoses	33	583-587		Chinese	primary peer-reviewed							Babesia Study							B. microti
20924	JiaTong Wu, Yi Zhang, Dan Zhu, LanHua Li	Experimental transmission of Babesia microti by Haemaphysalis japonica. [Chinese]	2017	Zhongguo Meijie Shengwuxue ji Kongzhi Zazhi = Chinese Journal of Vector Biology and Control	28	248-250		Chinese	primary peer-reviewed					Transmission									B. microti
20926	XiangYe Liu, Chen Zheng, ZhiHua Pan, YanBo Kou, KuiYang Zheng	Bioinformatic analysis of the main characteristics and epitopes of Babesia microti enolase. [Chinese]	2017	Zhongguo Bingyuan Shengwuxue Zazhi / Journal of Pathogen Biology	12	136-139		Chinese	primary peer-reviewed							Babesia Study							B. microti
20927	ChunLi Yang, YuChun Cai, Yan Lu, XiuPing Wu, LiGuang Tian, Lin Ai, ShaoHong Chen, JiaXu Chen	A search for and bioinformatic analysis of genes coding for rhoptry-associated proteins of Babesia microti. [Chinese]	2017	Zhongguo Bingyuan Shengwuxue Zazhi / Journal of Pathogen Biology	12	110-114		Chinese	primary peer-reviewed							Babesia Study							B. microti
